# Supplementary material for: Microbial community patterns in two geochemically contrasting zones within the alkaline lake Bagno dell'Acqua (Pantelleria Island, Italy)
Source: Front Microbiol. 2026 Feb 27;17:1773453. doi: 10.3389/fmicb.2026.1773453 (PMC12982464; doi:10.3389/fmicb.2026.1773453)
Supplement: Supplementary file 1 [file Data_Sheet_1.xlsx]

## Sheet: Foglio1
OTU_ID	W-CL1 0m	W-CL1 -3m	W-CL1 -7m	W-CL1 -11m	W-CL2 0m	W-CL2 -3m	W-CL2 -7m	W-CL2 -11m	S-CL1	Green Mat	S-CL2	W-HS 0m	W-HS 3m	W-HS 12m	S-HS 0m	S-HS 3m	S-HS 12m	Kingdom	Phylum	Class	Order	Family	Genus	Species
EF659443.1.1406	13873	16921	9842	10061	16187	18219	20603	19358	0	34	245	1104	0	0	0	0	0	d__Bacteria	p__Actinomycetota	c__Actinobacteria	o__Micrococcales	f__Microbacteriaceae	g__Unknown	s__Unclassified
GU067947.1.1802	258	148	15993	39734	2463	1506	132	0	0	0	0	3502	0	0	0	0	0	d__Eukaryota	p__Arthropoda	c__Maxillopoda	o__Calanoida	f__Calanoida	g__Calanoida	s__Eudiaptomus_environmental
EF372580.1.1461	0	0	0	0	0	0	0	0	0	0	0	6162	4798	544	76	35	35	d__Bacteria	p__Cyanobacteriota	c__Cyanobacteriia	o__Cyanobacteriales	f__Geitlerinemaceae	g__Geitlerinema_PCC-7105	s__Geitlerinema_sp.
KC358211.1.1299	5177	5320	2871	2738	3616	4634	5115	4574	0	5	13	314	0	0	0	0	0	d__Bacteria	p__Actinomycetota	c__Actinobacteria	o__Nitriliruptorales	f__Nitriliruptoraceae	g__Nitriliruptoraceae	s__Unclassified
AF507870.1.1458	6721	8466	4783	4111	1589	1899	2327	1921	0	0	29	185	0	0	0	0	0	d__Bacteria	p__Bacteroidota	c__Rhodothermia	o__Balneolales	f__Balneolaceae	g__Unclassified	s__Unclassified
AB355065.1.1488	1261	1163	1099	2541	49	35	25	38	20	23057	130	706	0	0	0	0	0	d__Bacteria	p__Planctomycetota	c__Planctomycetes	o__Pirellulales	f__Pirellulaceae	g__Unclassified	s__Unclassified
HQ864208.1.1492	0	0	0	0	0	0	0	0	3255	0	2010	0	0	40	0	0	665	d__Bacteria	p__Pseudomonadota	c__Alphaproteobacteria	o__Defluviicoccales	f__Defluviicoccaceae	g__Defluviicoccus	s__Unclassified
GU120615.1.1468	0	0	0	0	0	0	0	0	0	0	0	81	3759	19069	0	15	58	d__Bacteria	p__Pseudomonadota	c__Gammaproteobacteria	o__Thiomicrospirales	f__Thiomicrospiraceae	g__Unclassified	s__Unclassified
EU542465.1.1537	0	0	0	0	0	0	0	0	60	0	8	130	8	1256	1032	16389	2190	d__Bacteria	p__Acetothermia	c__Acetothermiia	o__Acetothermiia	f__Acetothermiia	g__Acetothermiia	s__Unclassified
AF448193.1.1445	2702	2634	1416	1382	2613	3462	3534	3321	0	0	0	107	0	0	0	0	0	d__Bacteria	p__Actinomycetota	c__Actinobacteria	o__Nitriliruptorales	f__Nitriliruptoraceae	g__Nitriliruptoraceae	s__Unclassified
AY172816.1.1381	4342	2633	3921	894	2825	2340	1311	1581	0	249	0	224	0	0	0	0	0	d__Bacteria	p__Cyanobacteriota	c__Cyanobacteriia	o__Synechococcales	f__Cyanobiaceae	g__Synechococcus_CC9902	s__Synechococcus_sp.
AY172824.1.1387	4479	2465	3840	867	2787	2360	1321	1664	0	262	0	237	0	0	0	0	0	d__Bacteria	p__Cyanobacteriota	c__Cyanobacteriia	o__Synechococcales	f__Cyanobiaceae	g__Synechococcus_CC9902	s__Synechococcus_sp.
AANP01000006.59438.60902	4405	2485	3934	861	2745	2392	1355	1634	0	229	0	253	0	0	0	0	0	d__Bacteria	p__Cyanobacteriota	c__Cyanobacteriia	o__Synechococcales	f__Cyanobiaceae	g__Synechococcus_CC9902	s__Synechococcus_sp.
AY172828.1.1355	4341	2519	3862	919	2916	2378	1345	1505	0	188	0	236	0	0	0	0	0	d__Bacteria	p__Cyanobacteriota	c__Cyanobacteriia	o__Synechococcales	f__Cyanobiaceae	g__Synechococcus_CC9902	s__Synechococcus_sp.
AY172819.1.1420	4338	2524	3817	865	2790	2359	1353	1569	0	240	0	238	0	0	0	0	0	d__Bacteria	p__Cyanobacteriota	c__Cyanobacteriia	o__Synechococcales	f__Cyanobiaceae	g__Synechococcus_CC9902	s__Synechococcus_sp.
AY172823.1.1371	4431	2487	3817	905	2765	2322	1377	1553	0	193	0	227	0	0	0	0	0	d__Bacteria	p__Cyanobacteriota	c__Cyanobacteriia	o__Synechococcales	f__Cyanobiaceae	g__Synechococcus_CC9902	s__Synechococcus_sp.
AF447767.1.1445	2706	3058	1867	1850	2409	2524	2640	2522	0	0	13	139	0	0	0	0	0	d__Bacteria	p__Actinomycetota	c__Actinobacteria	o__Micrococcales	f__Microbacteriaceae	g__Unclassified	s__Unclassified
EU703305.1.1384	2416	2838	1765	1779	2384	2599	2931	2571	0	0	24	162	0	0	0	0	0	d__Bacteria	p__Actinomycetota	c__Actinobacteria	o__Micrococcales	f__Microbacteriaceae	g__Unclassified	s__Unclassified
GQ848209.1.1519	0	0	0	0	9	9	0	17	1772	3	1196	0	0	134	0	0	152	d__Bacteria	p__Pseudomonadota	c__Gammaproteobacteria	o__Ectothiorhodospirales	f__Ectothiorhodospiraceae	g__Thioalkalivibrio	s__Unclassified
KC896686.1.1479	219	236	128	198	13	18	22	10	3507	0	1550	0	0	244	0	0	1171	d__Bacteria	p__Deinococcota	c__Deinococci	o__Deinococcales	f__Trueperaceae	g__Truepera	s__Unclassified
KF097656.1.1359	0	0	0	0	0	0	0	0	267	0	696	0	0	0	0	0	39	d__Bacteria	p__Pseudomonadota	c__Gammaproteobacteria	o__Steroidobacterales	f__Woeseiaceae	g__JTB255_marine_benthic_group	s__Unclassified
FJ152959.1.1480	0	0	0	0	25	29	35	19	58	0	96	0	0	0	0	0	0	d__Bacteria	p__Actinomycetota	c__Actinobacteria	o__Nitriliruptorales	f__Nitriliruptoraceae	g__Nitriliruptoraceae	s__Unclassified
DQ431005.1.1439	0	0	0	0	0	0	0	0	0	0	0	10975	17	87	1137	0	0	d__Bacteria	p__Cyanobacteriota	c__Cyanobacteriia	o__Leptolyngbyales	f__Leptolyngbyaceae	g__Greenland-10	s__cf._Leptolyngbya
JN119202.1.1491	693	874	561	927	2755	2025	2058	3251	0	7	0	124	0	0	0	0	0	d__Bacteria	p__Pseudomonadota	c__Gammaproteobacteria	o__Burkholderiales	f__MWH-UniP1_aquatic_group	g__MWH-UniP1_aquatic_group	s__Unclassified
EU592346.1.1450	2133	3017	987	1055	1086	984	1378	1304	0	0	0	57	0	0	0	0	0	d__Bacteria	p__Bacteroidota	c__Bacteroidia	o__Flavobacteriales	f__Cryomorphaceae	g__Owenweeksia	s__Unclassified
HM127459.1.1455	641	692	606	557	2361	2281	1818	2574	0	8	0	63	0	0	0	0	0	d__Bacteria	p__Pseudomonadota	c__Gammaproteobacteria	o__Burkholderiales	f__Alcaligenaceae	g__Kerstersia	s__Unclassified
CP003989.3560016.3561618	0	0	0	0	9	0	0	12	753	0	1237	0	2	357	0	0	883	d__Bacteria	p__Pseudomonadota	c__Gammaproteobacteria	o__Ectothiorhodospirales	f__Ectothiorhodospiraceae	g__Thioalkalivibrio	s__Thioalkalivibrio_nitratireducens
EF471691.1.1485	1013	1148	676	600	1344	1546	1743	1733	0	0	0	23	0	0	0	0	0	d__Bacteria	p__Actinomycetota	c__Actinobacteria	o__Micrococcales	f__Microbacteriaceae	g__Unclassified	s__Unclassified
HM128639.1.1444	742	880	530	463	1392	1662	2093	1917	0	0	10	52	0	0	0	0	0	d__Bacteria	p__Actinomycetota	c__Actinobacteria	o__Micrococcales	f__Microbacteriaceae	g__Candidatus_Aquiluna	s__Unclassified
JN825584.1.1370	0	0	0	0	0	0	0	0	26	0	0	0	0	0	0	0	0	d__Bacteria	p__Planctomycetota	c__Phycisphaerae	o__Phycisphaerales	f__Phycisphaeraceae	g__SM1A02	s__Unclassified
FJ152974.1.1481	0	0	0	0	0	0	0	0	0	0	0	0	0	11	0	0	15	d__Bacteria	p__Bacteroidota	c__Rhodothermia	o__Balneolales	f__Balneolaceae	g__Unclassified	s__Unclassified
KC358206.1.1310	495	628	430	603	1739	1348	1306	2121	0	0	0	101	0	0	0	0	0	d__Bacteria	p__Pseudomonadota	c__Gammaproteobacteria	o__Burkholderiales	f__MWH-UniP1_aquatic_group	g__MWH-UniP1_aquatic_group	s__Unclassified
MF084983.1.1456	0	0	0	0	0	0	0	0	0	0	0	0	0	0	0	0	0	d__Bacteria	p__Cyanobacteriota	c__Cyanobacteriia	o__Thermosynechococcales	f__Thermosynechococcaceae	g__Synechococcus_IR11	s__Leptolyngbya_sp.
JN038200.1.1494	0	0	0	0	0	0	0	0	55	0	157	0	0	283	0	0	1136	d__Bacteria	p__Actinomycetota	c__Acidimicrobiia	o__Actinomarinales	f__Unclassified	g__Unclassified	s__Unclassified
AF454303.1.1447	300	415	211	160	1597	1413	1723	1677	0	0	0	59	0	0	0	0	0	d__Bacteria	p__Actinomycetota	c__Acidimicrobiia	o__Microtrichales	f__Ilumatobacteraceae	g__Unclassified	s__Unclassified
KX062032.1.1288	0	0	0	0	0	0	0	0	0	0	0	241	7	68	1551	0	742	d__Bacteria	p__Bacteroidota	c__Bacteroidia	o__Chitinophagales	f__Saprospiraceae	g__Phaeodactylibacter	s__Unclassified
JN492686.1.1401	0	0	0	0	0	0	0	0	33	0	12	0	0	307	0	0	1801	d__Bacteria	p__Chloroflexota	c__Anaerolineae	o__SBR1031	f__SBR1031	g__SBR1031	s__Unclassified
KM410355.1.1295	0	0	0	0	0	0	0	0	0	0	0	1971	20	52	1705	17	0	d__Bacteria	p__Chloroflexota	c__Anaerolineae	o__Anaerolineales	f__Anaerolineaceae	g__Anaerolineaceae	s__Unclassified
DQ811936.1.1499	0	0	0	0	0	0	0	0	1407	0	1134	0	0	283	0	27	1792	d__Bacteria	p__Calditrichota	c__Calditrichia	o__Calditrichales	f__Calditrichaceae	g__Caldithrix	s__Unclassified
LFIK01010191.5769.7290	0	0	0	0	0	0	0	0	91	0	140	0	0	11	0	0	26	d__Bacteria	p__Pseudomonadota	c__Gammaproteobacteria	o__Oceanospirillales	f__Alcanivoracaceae1	g__Alcanivorax	s__soda_lake
FJ152871.1.1515	0	0	0	0	0	0	0	0	16	0	99	0	0	0	0	0	0	d__Bacteria	p__Gemmatimonadota	c__BD2-11_terrestrial_group	o__BD2-11_terrestrial_group	f__BD2-11_terrestrial_group	g__BD2-11_terrestrial_group	s__Unclassified
GU083686.1.1553	0	0	0	0	10	0	0	9	953	15	790	0	0	71	0	0	160	d__Bacteria	p__Pseudomonadota	c__Gammaproteobacteria	o__Ectothiorhodospirales	f__Ectothiorhodospiraceae	g__Thioalkalivibrio	s__Unclassified
HM129792.1.1440	780	928	579	616	755	963	1141	1009	0	0	28	69	0	0	0	0	0	d__Bacteria	p__Actinomycetota	c__Actinobacteria	o__Frankiales	f__Sporichthyaceae	g__hgcI_clade	s__Unclassified
JQ739012.1.1506	0	0	0	0	0	0	0	0	164	0	84	0	0	143	0	0	614	d__Bacteria	p__Acidobacteriota	c__Aminicenantia	o__Aminicenantales	f__Aminicenantales	g__Aminicenantales	s__Unclassified
JQ427576.1.1517	0	0	0	0	0	0	0	0	0	0	90	0	0	0	0	0	0	d__Bacteria	p__Gemmatimonadota	c__BD2-11_terrestrial_group	o__BD2-11_terrestrial_group	f__BD2-11_terrestrial_group	g__BD2-11_terrestrial_group	s__Unclassified
AACY020558197.3281.4799	783	1033	405	794	1100	500	524	844	0	0	0	61	0	0	0	0	0	d__Bacteria	p__Pseudomonadota	c__Gammaproteobacteria	o__Oceanospirillales	f__Litoricolaceae	g__Litoricola	s__Unclassified
AY340831.1.1402	0	0	0	0	0	0	0	0	0	0	0	1636	1322	3018	12	12	11	d__Bacteria	p__Campilobacterota	c__Campylobacteria	o__Campylobacterales	f__Arcobacteraceae	g__Unclassified	s__Unclassified
JQ739025.1.1557	0	0	0	0	0	0	0	0	606	0	202	0	0	434	0	0	1850	d__Bacteria	p__Desulfobacterota	c__Desulfobacteria	o__Desulfatiglandales	f__Desulfatiglandaceae	g__Desulfatiglans	s__Unclassified
KC852965.1.1423	0	9	0	0	0	0	0	0	550	47	310	0	0	20	0	0	85	d__Bacteria	p__Deinococcota	c__Deinococci	o__Deinococcales	f__Trueperaceae	g__Truepera	s__Unclassified
JQ738973.1.1483	0	0	0	0	0	0	0	0	2350	0	933	0	0	79	0	0	376	d__Bacteria	p__Chloroflexota	c__Dehalococcoidia	o__GIF9	f__AB-539-J10	g__SCGC-AB-539-J10	s__Unclassified
HM127395.1.1483	510	932	644	1343	678	406	900	335	0	0	0	25	0	0	0	0	0	d__Bacteria	p__Bacillota	c__Bacilli	o__Izemoplasmatales	f__Izemoplasmatales	g__Izemoplasmatales	s__Unclassified
JN119110.1.1253	898	843	576	484	633	745	662	762	0	0	0	70	0	0	0	0	0	d__Bacteria	p__Actinomycetota	c__Actinobacteria	o__Micrococcales	f__Microbacteriaceae	g__Unclassified	s__Unclassified
GQ848205.1.1510	0	0	0	0	0	0	0	0	324	50	2412	0	0	0	0	0	17	d__Bacteria	p__Bacillota	c__Dethiobacteria	o__Dethiobacterales	f__Dethiobacteraceae	g__Unclassified	s__Unclassified
GQ182000.1.1276	0	0	0	0	0	0	0	0	0	0	0	0	0	22	303	5195	127	d__Bacteria	p__Calditrichota	c__Calditrichia	o__Calditrichales	f__Calditrichaceae	g__Calorithrix	s__Unclassified
EU703273.1.1394	678	718	418	422	721	836	737	835	0	0	0	28	0	0	0	0	0	d__Bacteria	p__Actinomycetota	c__Actinobacteria	o__Micrococcales	f__Microbacteriaceae	g__ML602J-51	s__Unclassified
DQ432396.1.1501	0	0	0	0	0	0	0	0	277	0	272	0	0	45	0	0	62	d__Bacteria	p__Actinomycetota	c__Actinobacteria	o__Nitriliruptorales	f__Nitriliruptoraceae	g__Nitriliruptoraceae	s__Unclassified
JN825433.1.1409	0	0	0	0	14	9	0	11	1098	0	238	0	0	12	0	0	38	d__Bacteria	p__Bacteroidota	c__Rhodothermia	o__Balneolales	f__Balneolaceae	g__A815	s__Unclassified
EF198038.1.1538	0	0	0	0	0	0	0	0	0	0	0	73	0	61	1141	3399	212	d__Bacteria	p__Acidobacteriota	c__Aminicenantia	o__Aminicenantales	f__Aminicenantales	g__Aminicenantales	s__Unclassified
EF659436.1.1520	675	677	453	388	566	669	672	675	0	0	7	29	0	0	0	0	0	d__Bacteria	p__Actinomycetota	c__Actinobacteria	o__Micrococcales	f__Microbacteriaceae	g__Unclassified	s__Unclassified
JQ739034.1.1463	0	0	0	0	0	0	0	0	299	0	395	0	0	46	0	0	250	d__Bacteria	p__Pseudomonadota	c__Alphaproteobacteria	o__Tistrellales	f__Geminicoccaceae	g__Unclassified	s__Unclassified
LT882620.1.1432	0	0	0	0	0	0	0	0	0	0	0	18	0	22	11	0	33	d__Archaea	p__Halobacterota	c__Halobacteria	o__Halobacterales	f__Haloferacaceae	g__Unclassified	s__Natronococcus_sp.
FMBM01000001.1442330.1443822	1579	1708	833	484	0	10	9	0	0	0	0	44	3	12	0	0	0	d__Bacteria	p__Pseudomonadota	c__Alphaproteobacteria	o__Rhizobiales	f__Beijerinckiaceae	g__Salinarimonas	s__Rhizobiales_bacterium
JX472309.1.1351	0	0	0	0	0	0	0	0	1338	0	653	0	0	33	0	0	102	d__Bacteria	p__Bacteroidota	c__Bacteroidia	o__Bacteroidales	f__Bacteroidetes_BD2-2	g__Bacteroidetes_BD2-2	s__Unclassified
JN485145.1.1337	0	0	0	0	0	0	0	0	249	0	408	0	0	0	0	0	0	d__Bacteria	p__Pseudomonadota	c__Gammaproteobacteria	o__Gammaproteobacteria_Incertae_Sedis	f__Unclassified_Family	g__Unclassified	s__Unclassified
JQ739007.1.1550	0	0	0	0	0	0	0	0	32	0	107	0	0	35	0	0	77	d__Bacteria	p__Bacteroidota	c__Ignavibacteria	o__Ignavibacteriales	f__BSN166	g__BSN166	s__Unclassified
JQ739102.1.1371	0	0	0	0	0	0	0	0	44	0	188	0	0	58	0	0	225	d__Bacteria	p__Latescibacterota	c__Latescibacteria	o__Latescibacterales	f__Latescibacteraceae	g__Latescibacteraceae	s__Unclassified
HM127392.1.1446	482	590	345	301	508	566	639	647	0	0	0	28	0	0	0	0	0	d__Bacteria	p__Actinomycetota	c__Actinobacteria	o__Micrococcales	f__Microbacteriaceae	g__Unclassified	s__Unclassified
EU522649.1.1393	0	0	0	0	0	0	0	0	641	0	238	0	0	450	0	0	872	d__Bacteria	p__Chloroflexota	c__Anaerolineae	o__Anaerolineales	f__Anaerolineaceae	g__ADurb.Bin120	s__Unclassified
DQ015831.1.1485	710	858	485	390	274	324	385	338	0	0	7	24	0	0	0	0	0	d__Bacteria	p__Bacteroidota	c__Rhodothermia	o__Balneolales	f__Balneolaceae	g__Unclassified	s__Unclassified
JQ816327.1.1484	0	0	0	0	0	0	0	0	2812	0	99	0	0	23	0	0	18	d__Bacteria	p__Acetothermia	c__Acetothermiia	o__Acetothermiia	f__Acetothermiia	g__Acetothermiia	s__Unclassified
HQ183889.1.1474	0	0	0	0	0	0	0	0	0	0	13	46	0	20	284	3419	43	d__Bacteria	p__Chloroflexota	c__Anaerolineae	o__SBR1031	f__SBR1031	g__SBR1031	s__Unclassified
JN825408.1.1353	0	0	0	0	0	0	0	0	256	3	83	0	0	0	0	0	21	d__Bacteria	p__Pseudomonadota	c__Alphaproteobacteria	o__Rhizobiales	f__Rhizobiales_Incertae_Sedis	g__Dichotomicrobium	s__Unclassified
FJ152894.1.1490	0	0	0	0	0	0	0	0	0	0	0	0	0	0	0	0	0	d__Bacteria	p__Gemmatimonadota	c__BD2-11_terrestrial_group	o__BD2-11_terrestrial_group	f__BD2-11_terrestrial_group	g__BD2-11_terrestrial_group	s__Unclassified
KF206375.1.1471	0	0	0	0	0	0	0	0	0	0	0	107	805	2792	0	0	80	d__Bacteria	p__Pseudomonadota	c__Gammaproteobacteria	o__Burkholderiales	f__Comamonadaceae	g__Tepidimonas	s__Tepidimonas_sp.
GQ848217.1.1418	0	0	0	0	0	0	0	0	96	0	28	0	0	75	0	0	105	d__Bacteria	p__Chloroflexota	c__Anaerolineae	o__SBR1031	f__SBR1031	g__SBR1031	s__Unclassified
GQ500789.1.1446	0	0	0	0	0	0	0	0	0	0	0	3728	2	0	0	0	0	d__Bacteria	p__Pseudomonadota	c__Alphaproteobacteria	o__Rhizobiales	f__Hyphomicrobiaceae	g__Hyphomicrobium	s__Unclassified
EU795160.22760.24262	485	566	383	288	433	502	521	520	0	0	0	28	0	0	0	0	0	d__Bacteria	p__Actinomycetota	c__Actinobacteria	o__Micrococcales	f__Microbacteriaceae	g__Microbacteriaceae	s__Unclassified
JQ739001.1.1372	0	0	0	0	0	0	0	0	300	0	80	0	0	32	0	0	1625	d__Bacteria	p__Bacteroidota	c__Bacteroidia	o__Chitinophagales	f__Saprospiraceae	g__Phaeodactylibacter	s__Unclassified
HM240959.1.1337	0	0	0	0	0	0	0	0	0	0	0	0	0	0	0	0	0	d__Bacteria	p__Actinomycetota	c__Actinobacteria	o__Euzebyales	f__Euzebyaceae	g__Unclassified	s__Unclassified
KF097638.1.1377	0	0	0	0	0	0	0	0	0	0	0	0	0	23	0	0	0	d__Bacteria	p__Planctomycetota	c__vadinHA49	o__vadinHA49	f__vadinHA49	g__vadinHA49	s__Unclassified
AB974135.1.1425	285	204	135	84	869	569	611	685	0	0	11	69	0	0	0	0	0	d__Bacteria	p__Actinomycetota	c__Actinobacteria	o__PeM15	f__PeM15	g__PeM15	s__Unclassified
FJ203016.1.1451	0	0	0	0	0	0	0	0	1813	0	1159	0	0	0	0	0	0	d__Bacteria	p__Bacillota	c__Dethiobacteria	o__Dethiobacterales	f__Dethiobacteraceae	g__Unclassified	s__Unclassified
JQ739008.1.1537	0	0	0	0	0	0	0	0	86	0	71	0	0	711	42	605	1118	d__Bacteria	p__Acetothermia	c__Acetothermiia	o__Acetothermiia	f__Acetothermiia	g__Acetothermiia	s__Unclassified
HM127350.1.1466	95	146	54	113	628	616	738	726	13	0	0	23	0	0	0	0	0	d__Bacteria	p__Bacteroidota	c__Rhodothermia	o__Balneolales	f__Balneolaceae	g__CK06-06-Mud-MAS4B-21	s__Unclassified
FN666240.1.1402	0	0	0	0	0	0	0	0	0	0	0	221	14	0	16	0	0	d__Bacteria	p__Bacteroidota	c__Bacteroidia	o__Cytophagales	f__Thermonemataceae	g__Thermonema	s__Thermonema_rossianum
MH071307.1.1369	0	0	0	0	0	0	0	0	72	0	28	0	0	290	0	0	1709	d__Bacteria	p__Chloroflexota	c__Anaerolineae	o__Ardenticatenales	f__Unclassified	g__Unclassified	s__Unclassified
GQ863493.1.1486	0	0	0	0	0	0	0	0	120	0	184	0	0	480	0	0	1472	d__Bacteria	p__Desulfobacterota	c__Desulfovibrionia	o__Desulfovibrionales	f__Desulfonatronovibrionaceae	g__Desulfonatronovibrio	s__Desulfonatronovibrio_thiodismutans
HQ692002.1.1320	277	308	173	287	588	500	472	559	0	0	0	32	0	0	0	0	0	d__Bacteria	p__Pseudomonadota	c__Alphaproteobacteria	o__Rhodobacterales	f__Rhodobacteraceae	g__Roseibacterium	s__Unclassified
LFFM01000005.18163.19676	0	0	0	0	0	0	0	0	0	0	0	0	0	0	0	0	0	d__Bacteria	p__Bacteroidota	c__Rhodothermia	o__Rhodothermales	f__Rhodothermaceae	g__Unclassified	s__soda_lake
JN445365.1.1475	0	0	0	0	0	0	0	0	0	0	0	13	0	0	0	0	0	d__Bacteria	p__Pseudomonadota	c__Gammaproteobacteria	o__Gammaproteobacteria_Incertae_Sedis	f__Unclassified_Family	g__Unclassified	s__Unclassified
JF935190.1.1470	0	0	0	0	0	0	0	0	0	0	0	396	2	0	1837	607	0	d__Bacteria	p__Acidobacteriota	c__Subgroup_21	o__Subgroup_21	f__Subgroup_21	g__Subgroup_21	s__Unclassified
KT152883.1.1545	0	0	0	0	0	0	0	0	0	0	0	91	0	0	303	2661	0	d__Bacteria	p__Hydrothermae	c__Hydrothermae	o__Hydrothermae	f__Hydrothermae	g__Hydrothermae	s__Unclassified
FJ516937.1.1451	0	0	0	0	0	0	0	0	718	0	411	0	0	61	0	0	133	d__Bacteria	p__Pseudomonadota	c__Alphaproteobacteria	o__Defluviicoccales	f__Defluviicoccaceae	g__Defluviicoccus	s__Unclassified
HM127484.1.1448	412	657	502	606	237	149	314	125	0	0	0	21	0	0	0	0	0	d__Bacteria	p__Bacillota	c__Bacilli	o__Izemoplasmatales	f__Izemoplasmataceae	g__Izimaplasma	s__Unclassified
KC852983.1.1429	0	0	0	0	0	0	0	0	316	0	1311	0	0	14	0	0	21	d__Bacteria	p__Bacillota	c__Dethiobacteria	o__Dethiobacterales	f__Dethiobacteraceae	g__Unclassified	s__Unclassified
KC465672.1.1505	0	0	0	0	0	0	0	0	0	0	32	0	0	0	0	0	0	d__Bacteria	p__Pseudomonadota	c__Gammaproteobacteria	o__Gammaproteobacteria_Incertae_Sedis	f__Unclassified_Family	g__Unclassified	s__Unclassified
LN851804.1.1532	158	218	112	242	564	526	515	542	0	0	0	31	0	0	0	0	0	d__Bacteria	p__Pseudomonadota	c__Gammaproteobacteria	o__Oceanospirillales	f__Pseudohongiellaceae	g__Pseudohongiella	s__Unclassified
MEHT01000048.404.1852	426	461	224	395	338	331	298	319	0	0	0	30	0	0	0	0	0	d__Bacteria	p__Pseudomonadota	c__Alphaproteobacteria	o__Rhodobacterales	f__Rhodobacteraceae	g__Roseinatronobacter	s__Roseinatronobacter_thiooxidans
JQ738929.1.1506	12	0	12	14	340	271	273	328	108	0	21	15	0	0	0	0	0	d__Bacteria	p__Pseudomonadota	c__Gammaproteobacteria	o__Steroidobacterales	f__Woeseiaceae	g__JTB255_marine_benthic_group	s__Unclassified
KJ004404.1.1501	308	324	147	251	322	229	423	257	13	0	16	16	0	0	0	0	0	d__Bacteria	p__Bacteroidota	c__Rhodothermia	o__Balneolales	f__Balneolaceae	g__CK06-06-Mud-MAS4B-21	s__Bacteroidetes_bacterium
KC854954.1.1478	0	0	0	0	0	0	0	0	0	0	0	0	0	0	0	0	0	d__Bacteria	p__Acidobacteriota	c__Thermoanaerobaculia	o__Thermoanaerobaculales	f__Thermoanaerobaculaceae	g__Subgroup_10	s__Acidobacteria_bacterium
KP410318.1.1478	475	814	543	881	23	0	21	0	0	0	0	32	0	0	0	0	0	d__Bacteria	p__Bacillota	c__Bacilli	o__Acholeplasmatales	f__Acholeplasmataceae	g__Acholeplasma	s__Unclassified
EF471639.1.1475	337	357	199	279	340	390	421	425	0	0	0	14	0	0	0	0	0	d__Bacteria	p__Actinomycetota	c__Actinobacteria	o__Frankiales	f__Sporichthyaceae	g__hgcI_clade	s__Unclassified
KF906495.1.1520	0	0	0	0	0	0	0	0	0	0	0	24	2	25	868	1773	36	d__Bacteria	p__Latescibacterota	c__Latescibacteria	o__Latescibacterales	f__Latescibacteraceae	g__Latescibacteraceae	s__Unclassified
FJ545576.1.1503	0	0	0	0	0	0	0	0	157	0	154	26	0	19	217	431	122	d__Bacteria	p__Acidobacteriota	c__Subgroup_21	o__Subgroup_21	f__Subgroup_21	g__Subgroup_21	s__Unclassified
HM184962.1.1507	0	0	0	0	0	0	0	0	0	0	0	339	684	1627	12	31	26	d__Bacteria	p__Pseudomonadota	c__Gammaproteobacteria	o__Halothiobacillales	f__Halothiobacillaceae	g__Thiofaba	s__Unclassified
JN825634.1.1416	0	0	0	0	0	0	0	0	411	41	62	0	0	11	0	0	0	d__Bacteria	p__Spirochaetota	c__Spirochaetia	o__Spirochaetales	f__Spirochaetaceae	g__Spirochaeta_2	s__Unclassified
JN825476.1.1385	0	0	0	0	0	0	0	0	0	0	6	0	0	0	0	0	0	d__Bacteria	p__Chloroflexota	c__Anaerolineae	o__Ardenticatenales	f__Unclassified	g__Unclassified	s__Unclassified
JQ183082.1.1454	0	0	0	0	0	0	0	0	10	0	7	38	6	13	94	0	0	d__Bacteria	p__Planctomycetota	c__Phycisphaerae	o__Phycisphaerales	f__Phycisphaeraceae	g__SM1A02	s__Unclassified
KC852981.1.1445	0	0	0	0	0	0	0	0	549	0	771	0	0	66	0	0	90	d__Bacteria	p__Bacillota	c__Dethiobacteria	o__Dethiobacterales	f__Dethiobacteraceae	g__Unclassified	s__Unclassified
HM127665.1.1460	0	0	0	0	0	0	0	0	0	0	51	0	0	21	0	0	97	d__Bacteria	p__Pseudomonadota	c__Gammaproteobacteria	o__Steroidobacterales	f__Woeseiaceae	g__JTB255_marine_benthic_group	s__Unclassified
MF618255.1.1501	0	0	0	0	0	0	0	0	0	0	7	0	0	10	0	0	40	d__Bacteria	p__Bacteroidota	c__Rhodothermia	o__Balneolales	f__Balneolaceae	g__Rhodohalobacter	s__Rhodohalobacter_sp.
KC358303.1.1241	567	648	329	524	88	132	124	117	0	0	0	24	0	0	0	0	0	d__Bacteria	p__Pseudomonadota	c__Alphaproteobacteria	o__Rhodobacterales	f__Rhodobacteraceae	g__Unclassified	s__Unclassified
EF205456.1.1406	0	0	0	0	0	0	0	0	0	0	0	0	0	0	20	18	0	d__Bacteria	p__Chloroflexota	c__Chloroflexia	o__Chloroflexales	f__Chloroflexaceae	g__Candidatus_Chlorothrix	s__Unclassified
HQ727645.1.1530	0	0	0	0	0	0	0	0	0	0	0	308	0	0	31	0	0	d__Bacteria	p__Acetothermia	c__Acetothermiia	o__Acetothermiia	f__Acetothermiia	g__Acetothermiia	s__Unclassified
JN535009.1.1424	11	16	0	26	543	489	575	440	37	6	19	10	0	0	0	0	0	d__Bacteria	p__Verrucomicrobiota	c__Verrucomicrobiae	o__Opitutales	f__Puniceicoccaceae	g__Puniceicoccus	s__Unclassified
HQ330635.1.1397	0	0	0	0	0	0	0	0	119	0	139	0	0	110	0	0	469	d__Bacteria	p__Spirochaetota	c__Spirochaetia	o__Spirochaetales	f__Spirochaetaceae	g__Spirochaeta	s__Unclassified
JQ245620.1.1390	0	0	0	0	0	0	0	0	186	0	151	0	0	31	0	0	38	d__Bacteria	p__Bacteroidota	c__Bacteroidia	o__Bacteroidales	f__ML635J-40_aquatic_group	g__ML635J-40_aquatic_group	s__Unclassified
FJ485340.1.1396	0	0	0	0	0	0	0	0	0	0	0	185	5	34	517	1620	31	d__Bacteria	p__Desulfobacterota	c__Desulfobacteria	o__Desulfatiglandales	f__Desulfatiglandaceae	g__Desulfatiglans	s__Unclassified
JX472304.1.1334	0	0	0	0	0	0	0	0	230	0	67	0	0	176	0	0	550	d__Bacteria	p__Chloroflexota	c__Dehalococcoidia	o__GIF9	f__AB-539-J10	g__SCGC-AB-539-J10	s__Unclassified
EF444606.1.1051	0	0	0	0	0	0	0	0	0	0	0	1523	6	12	455	0	0	d__Archaea	p__Crenarchaeota	c__Nitrososphaeria	o__Nitrosocaldales	f__Nitrosocaldaceae	g__Unclassified	s__Unclassified
JQ427621.1.1436	0	0	0	0	0	0	0	0	250	10	18	0	0	0	0	0	0	d__Bacteria	p__Pseudomonadota	c__Alphaproteobacteria	o__Rhodobacterales	f__Rhodobacteraceae	g__Unclassified	s__Unclassified
JQ426305.1.1515	0	0	0	0	0	0	0	0	0	0	8	0	0	0	0	0	0	d__Bacteria	p__Gemmatimonadota	c__PAUC43f_marine_benthic_group	o__PAUC43f_marine_benthic_group	f__PAUC43f_marine_benthic_group	g__PAUC43f_marine_benthic_group	s__Unclassified
EF205497.1.1452	0	0	0	0	0	0	0	0	0	0	0	143	8	250	515	233	44	d__Bacteria	p__Pseudomonadota	c__Gammaproteobacteria	o__Burkholderiales	f__Hydrogenophilaceae	g__Unclassified	s__Unclassified
GQ356172.1.1288	0	0	0	0	0	0	0	0	380	4	40	34	0	16	373	916	58	d__Bacteria	p__Chloroflexota	c__Anaerolineae	o__SBR1031	f__SBR1031	g__SBR1031	s__Unclassified
KC358332.1.1310	313	321	213	194	265	315	353	316	0	0	0	0	0	0	0	0	0	d__Bacteria	p__Actinomycetota	c__Actinobacteria	o__Frankiales	f__Sporichthyaceae	g__hgcI_clade	s__Unclassified
JQ739036.1.1432	0	10	0	0	15	14	9	20	30	63	41	0	0	0	0	0	0	d__Bacteria	p__Pseudomonadota	c__Alphaproteobacteria	o__Rhodobacterales	f__Rhodobacteraceae	g__Roseibaca	s__Unclassified
JX047126.1.1500	0	0	0	0	0	0	0	0	0	0	0	67	4	20	851	585	21	d__Bacteria	p__Bacteroidota	c__Ignavibacteria	o__Ignavibacteriales	f__Ignavibacteriaceae	g__Ignavibacterium	s__Unclassified
KM356667.1.1424	0	0	0	0	0	0	0	0	0	0	409	21	0	0	53	20	0	d__Bacteria	p__Chloroflexota	c__Anaerolineae	o__Thermoflexales	f__Thermoflexaceae	g__Thermoflexus	s__Unclassified
EU245381.1.1520	0	0	0	0	0	0	0	0	1089	0	197	0	0	16	0	0	47	d__Bacteria	p__Desulfobacterota	c__Desulfobacteria	o__Desulfatiglandales	f__Desulfatiglandaceae	g__Desulfatiglans	s__Unclassified
JQ427625.1.1495	0	0	0	0	0	0	0	0	0	0	0	0	0	0	0	0	0	d__Bacteria	p__Bacteroidota	c__Rhodothermia	o__Balneolales	f__Balneolaceae	g__Unclassified	s__Unclassified
GU201853.1.1427	0	0	0	0	0	0	0	0	0	0	0	2179	0	0	0	0	0	d__Bacteria	p__Actinomycetota	c__Actinobacteria	o__Corynebacteriales	f__Mycobacteriaceae	g__Mycobacterium	s__Mycobacterium_sacrum
LC179568.1.1456	0	0	0	0	0	0	0	0	0	0	0	217	2	25	787	381	14	d__Bacteria	p__Bacteroidota	c__Ignavibacteria	o__Ignavibacteriales	f__Ignavibacteriaceae	g__Ignavibacterium	s__Unclassified
LVBB01000014.69936.71477	0	0	0	0	0	0	0	0	1912	0	6	0	0	0	0	14	22	d__Bacteria	p__Planctomycetota	c__Phycisphaerae	o__MSBL9	f__SG8-4	g__SG8-4	s__Phycisphaerales_bacterium
HQ877094.1.1481	0	0	0	0	0	0	0	0	0	0	0	0	0	0	0	0	0	d__Bacteria	p__Pseudomonadota	c__Gammaproteobacteria	o__Chromatiales	f__Chromatiaceae	g__Thioalkalicoccus	s__Thioalkalicoccus_limnaeus
HQ864212.1.1459	0	0	0	0	0	0	0	0	312	0	172	0	0	0	0	0	50	d__Bacteria	p__Pseudomonadota	c__Alphaproteobacteria	o__Defluviicoccales	f__Defluviicoccaceae	g__Defluviicoccus	s__Unclassified
FJ905662.1.1383	0	0	0	0	0	0	0	0	0	0	0	360	0	0	1634	0	0	d__Bacteria	p__Chloroflexota	c__Anaerolineae	o__SBR1031	f__SBR1031	g__SBR1031	s__Unclassified
JN977398.1.1498	0	0	0	0	0	0	0	0	0	0	0	0	0	70	6	0	1486	d__Bacteria	p__Chloroflexota	c__Anaerolineae	o__Ardenticatenales	f__Unclassified	g__Unclassified	s__Unclassified
EF126227.1.1464	0	0	0	0	0	0	0	0	0	0	0	845	2	14	21	0	0	d__Bacteria	p__Chloroflexota	c__Anaerolineae	o__SBR1031	f__SBR1031	g__SBR1031	s__Unclassified
AJ575516.1.1477	255	283	145	191	278	296	307	321	0	0	0	17	0	0	0	0	0	d__Bacteria	p__Actinomycetota	c__Actinobacteria	o__Micrococcales	f__Microbacteriaceae	g__SV1-3	s__Unclassified
JQ427575.1.1396	0	0	0	0	0	0	0	0	245	0	20	0	0	0	0	0	10	d__Bacteria	p__Pseudomonadota	c__Alphaproteobacteria	o__Rhodobacterales	f__Rhodobacteraceae	g__Unclassified	s__Unclassified
AF465833.1.1409	0	0	0	0	0	0	0	0	0	0	0	83	25	37	24	0	0	d__Bacteria	p__Pseudomonadota	c__Alphaproteobacteria	o__Rhodobacterales	f__Rhodobacteraceae	g__Albidovulum	s__Albidovulum_inexpectatum
AB491841.1.1474	0	0	0	0	0	0	0	0	0	0	0	42	22	110	15	0	17	d__Bacteria	p__Planctomycetota	c__Phycisphaerae	o__Phycisphaerales	f__Phycisphaeraceae	g__SM1A02	s__Unclassified
EU245507.1.1456	0	0	0	0	0	0	0	0	0	0	0	24	502	1446	0	12	45	d__Bacteria	p__Campilobacterota	c__Campylobacteria	o__Campylobacterales	f__Helicobacteraceae	g__Unclassified	s__Unclassified
AACY020304192.1.1216	349	351	208	138	283	276	157	177	0	10	0	56	0	0	0	0	0	d__Bacteria	p__Actinomycetota	c__Actinobacteria	o__PeM15	f__PeM15	g__PeM15	s__Unclassified
EF630354.1.1408	0	0	0	10	11	0	0	9	1039	7	135	0	0	10	0	0	13	d__Bacteria	p__Cyanobacteriota	c__Cyanobacteriia	o__Synechococcales	f__Cyanobiaceae	g__Synechococcus_MBIC10613	s__Synechococcus_sp.
KJ486297.1.1349	0	0	0	0	333	288	497	644	0	0	0	49	0	17	0	0	0	d__Bacteria	p__Pseudomonadota	c__Alphaproteobacteria	o__Rhodobacterales	f__Rhodobacteraceae	g__Roseinatronobacter	s__Roseinatronobacter_sp.
FJ901115.1.1381	0	0	0	0	0	0	0	0	0	0	0	520	413	1013	6	0	0	d__Bacteria	p__Campilobacterota	c__Campylobacteria	o__Campylobacterales	f__Arcobacteraceae	g__Unclassified	s__Unclassified
GBFP01016984.232.1665	223	255	143	230	329	249	213	272	0	0	0	25	0	0	0	0	0	d__Bacteria	p__Pseudomonadota	c__Alphaproteobacteria	o__Rhodobacterales	f__Rhodobacteraceae	g__Roseibacterium	s__Unclassified
LQBI01000012.4310.5883	0	0	0	0	0	0	0	0	1142	0	157	0	0	19	0	0	124	d__Bacteria	p__Fermentibacterota	c__Fermentibacteria	o__Fermentibacterales	f__Fermentibacteraceae	g__Fermentibacteraceae	s__Candidatus_Aegiribacteria
HM437991.1.1517	0	0	0	0	0	0	0	0	0	0	6	0	0	0	0	0	0	d__Bacteria	p__Gemmatimonadota	c__BD2-11_terrestrial_group	o__BD2-11_terrestrial_group	f__BD2-11_terrestrial_group	g__BD2-11_terrestrial_group	s__Unclassified
FJ748806.1.1523	0	0	0	0	0	0	0	0	312	0	542	0	0	37	0	0	172	d__Bacteria	p__Gemmatimonadota	c__BD2-11_terrestrial_group	o__BD2-11_terrestrial_group	f__BD2-11_terrestrial_group	g__BD2-11_terrestrial_group	s__Unclassified
JN178606.1.1486	0	0	0	0	0	0	0	0	0	0	0	0	0	0	0	0	0	d__Bacteria	p__Actinomycetota	c__Actinobacteria	o__Nitriliruptorales	f__Nitriliruptoraceae	g__Nitriliruptoraceae	s__Unclassified
CP001339.2548250.2549775	0	0	0	0	0	0	0	0	175	0	14	0	0	278	0	0	954	d__Bacteria	p__Pseudomonadota	c__Gammaproteobacteria	o__Ectothiorhodospirales	f__Ectothiorhodospiraceae	g__Thioalkalivibrio	s__Thioalkalivibrio_sulfidiphilus
JQ739125.1.1425	396	487	287	389	15	10	15	22	44	0	0	14	0	0	0	0	0	d__Bacteria	p__Deinococcota	c__Deinococci	o__Deinococcales	f__Trueperaceae	g__Truepera	s__Unclassified
EU709878.1.1389	0	0	0	0	0	0	0	0	156	0	10	0	0	242	0	0	1006	d__Bacteria	p__Pseudomonadota	c__Gammaproteobacteria	o__Ectothiorhodospirales	f__Ectothiorhodospiraceae	g__Thioalkalivibrio	s__Thioalkalivibrio_sulfidiphilus
GU437480.1.1540	0	0	0	0	0	0	0	0	0	0	20	0	0	0	0	0	0	d__Bacteria	p__NB1-j	c__NB1-j	o__NB1-j	f__NB1-j	g__NB1-j	s__Unclassified
LS483254.1155276.1156830	0	0	0	0	0	0	0	0	0	0	0	16	0	46	101	1513	129	d__Bacteria	p__Acetothermia	c__Acetothermiia	o__Acetothermiia	f__Acetothermiia	g__Acetothermiia	s__Candidatus_Bipolaricaulis
AF029041.1.1459	0	0	0	0	0	0	0	0	67	0	0	0	0	402	0	0	896	d__Bacteria	p__Bacteroidota	c__Bacteroidia	o__Bacteroidales	f__SB-5	g__SB-5	s__benzene_mineralizing
JX504501.1.1495	0	0	0	0	0	0	0	0	0	0	0	221	2	0	263	0	0	d__Bacteria	p__Chloroflexota	c__Anaerolineae	o__Ardenticatenales	f__Unclassified	g__Unclassified	s__Unclassified
KY417866.1.1465	0	0	0	0	0	0	0	0	0	0	0	552	0	10	1141	0	0	d__Bacteria	p__Nitrospirota	c__Thermodesulfovibrionia	o__Thermodesulfovibrionales	f__Thermodesulfovibrionaceae	g__Thermodesulfovibrio	s__Unclassified
KJ644012.1.1500	0	0	0	0	0	0	0	0	0	0	0	0	0	0	0	0	0	d__Bacteria	p__Pseudomonadota	c__Gammaproteobacteria	o__Ectothiorhodospirales	f__Ectothiorhodospiraceae	g__Halofilum	s__Unclassified
GU180178.1.1464	0	0	0	0	0	0	0	0	25	0	6	0	0	159	0	0	234	d__Bacteria	p__Chloroflexota	c__Anaerolineae	o__SBR1031	f__SBR1031	g__SBR1031	s__Unclassified
EU488480.1.1484	0	0	0	0	0	0	0	0	60	0	0	0	0	62	0	0	101	d__Bacteria	p__Chloroflexota	c__Anaerolineae	o__Unclassified	f__Unclassified	g__Unclassified	s__Unclassified
EU245814.1.1468	0	0	0	0	0	0	0	0	1119	0	25	0	0	50	0	0	130	d__Bacteria	p__Chloroflexota	c__Anaerolineae	o__SBR1031	f__SBR1031	g__SBR1031	s__Unclassified
GQ441337.1.1427	97	102	91	107	115	139	167	152	0	110	10	12	0	0	0	0	0	d__Bacteria	p__Pseudomonadota	c__Alphaproteobacteria	o__Caulobacterales	f__Hyphomonadaceae	g__Oceanicaulis	s__Unclassified
JN527427.1.1355	0	0	0	0	0	0	0	0	0	0	0	28	453	1185	0	0	39	d__Bacteria	p__Campilobacterota	c__Campylobacteria	o__Campylobacterales	f__Helicobacteraceae	g__Unclassified	s__Unclassified
JN448981.1.1373	0	0	0	0	0	0	0	0	0	0	0	0	0	141	0	0	1428	d__Bacteria	p__Chloroflexota	c__Anaerolineae	o__Ardenticatenales	f__Unclassified	g__Unclassified	s__Unclassified
KX812783.1.1455	0	0	0	0	0	0	0	0	14	0	0	15	0	22	348	980	147	d__Bacteria	p__Chloroflexota	c__Anaerolineae	o__SBR1031	f__SBR1031	g__SBR1031	s__Unclassified
DQ432379.1.1482	0	0	0	0	0	0	0	0	0	0	0	0	0	0	0	0	0	d__Bacteria	p__Pseudomonadota	c__Alphaproteobacteria	o__Kiloniellales	f__Fodinicurvataceae	g__Rhodovibrio	s__Unclassified
GQ181811.1.1361	0	0	0	0	0	0	0	0	0	0	0	0	0	11	33	1604	20	d__Bacteria	p__Chloroflexota	c__Anaerolineae	o__RBG-13-54-9	f__RBG-13-54-9	g__RBG-13-54-9	s__Unclassified
JN178079.1.1505	0	0	0	0	0	0	0	0	0	0	8	0	0	0	0	0	33	d__Bacteria	p__Chloroflexota	c__Anaerolineae	o__Ardenticatenales	f__Unclassified	g__Unclassified	s__Unclassified
JN530478.1.1465	0	0	0	0	0	0	0	0	0	0	0	168	3	27	320	1118	20	d__Bacteria	p__Desulfobacterota	c__Desulfobacteria	o__Desulfatiglandales	f__Desulfatiglandaceae	g__Desulfatiglans	s__Unclassified
JN119180.1.1440	148	196	73	91	216	248	352	319	0	0	0	0	0	0	0	0	0	d__Bacteria	p__Actinomycetota	c__Actinobacteria	o__Micrococcales	f__Microbacteriaceae	g__Candidatus_Aquiluna	s__Unclassified
KX812784.1.1522	0	0	0	0	0	0	0	0	0	0	0	0	0	61	64	97	155	d__Bacteria	p__TA06	c__TA06	o__TA06	f__TA06	g__TA06	s__Unclassified
KC852992.1.1481	0	0	0	0	0	0	0	0	142	0	156	0	0	0	0	0	0	d__Bacteria	p__Desulfobacterota	c__Desulfobacteria	o__Desulfobacterales	f__Desulfosarcinaceae	g__Desulfosarcina	s__Unclassified
MH463994.1.1431	51	61	25	22	351	362	331	392	0	6	0	17	0	0	0	0	0	d__Bacteria	p__Pseudomonadota	c__Alphaproteobacteria	o__Rhodobacterales	f__Rhodobacteraceae	g__Seohaeicola	s__Seohaeicola_sp.
JQ738979.1.1456	0	0	0	0	0	0	0	0	423	0	98	0	0	19	0	0	60	d__Bacteria	p__Chloroflexota	c__Anaerolineae	o__SBR1031	f__SBR1031	g__SBR1031	s__Unclassified
KM221467.1.1453	0	0	0	0	0	0	0	0	0	0	0	1072	5	26	228	0	0	d__Bacteria	p__Cyanobacteriota	c__Cyanobacteriia	o__Leptolyngbyales	f__Leptolyngbyaceae	g__Greenland-10	s__Unclassified
EU360307.1.1419	0	0	0	0	0	0	0	0	21	0	1185	0	0	0	0	0	0	d__Bacteria	p__NKB15	c__NKB15	o__NKB15	f__NKB15	g__NKB15	s__Unclassified
KC358244.1.1344	0	0	0	0	11	0	0	0	67	0	120	0	0	0	0	0	0	d__Bacteria	p__Verrucomicrobiota	c__Kiritimatiellae	o__WCHB1-41	f__WCHB1-41	g__WCHB1-41	s__Unclassified
JF935198.1.1484	0	0	0	0	0	0	0	0	0	0	0	67	2	0	0	0	0	d__Bacteria	p__Bacteroidota	c__Bacteroidia	o__Cytophagales	f__Cyclobacteriaceae	g__Algoriphagus	s__Unclassified
KC852957.1.1476	0	0	0	0	185	190	202	153	20	0	27	0	0	0	0	0	0	d__Bacteria	p__Verrucomicrobiota	c__Kiritimatiellae	o__WCHB1-41	f__WCHB1-41	g__WCHB1-41	s__Unclassified
KX933505.1.1361	166	170	94	152	321	190	241	190	0	0	0	20	0	0	0	0	0	d__Bacteria	p__Bdellovibrionota	c__Bdellovibrionia	o__Bdellovibrionales	f__Bdellovibrionaceae	g__OM27_clade	s__Unclassified
GQ356156.1.1319	0	0	0	0	0	0	0	0	0	0	0	394	7	0	55	0	0	d__Bacteria	p__Bacteroidota	c__Bacteroidia	o__Bacteroidetes_VC2.1_Bac22	f__Bacteroidetes_VC2.1_Bac22	g__Bacteroidetes_VC2.1_Bac22	s__Unclassified
JQ580169.1.1458	0	0	0	0	0	0	0	0	0	0	0	0	0	0	0	0	0	d__Bacteria	p__Planctomycetota	c__Phycisphaerae	o__Phycisphaerales	f__Phycisphaeraceae	g__Urania-1B-19_marine_sediment_group	s__Unclassified
DQ330150.1.1331	0	0	0	0	0	0	0	0	75	0	53	0	0	77	0	0	251	d__Bacteria	p__Chloroflexota	c__Anaerolineae	o__SBR1031	f__SBR1031	g__SBR1031	s__Unclassified
DQ432375.1.1519	0	0	0	0	0	0	0	0	0	5	0	0	0	0	0	0	0	d__Bacteria	p__Spirochaetota	c__Spirochaetia	o__Spirochaetales	f__Spirochaetaceae	g__Spirochaeta_2	s__Unclassified
KC896650.1.1512	0	0	0	0	0	0	0	0	0	0	0	0	0	0	0	0	0	d__Bacteria	p__Pseudomonadota	c__Gammaproteobacteria	o__Gammaproteobacteria_Incertae_Sedis	f__Unclassified_Family	g__Wenzhouxiangella	s__Unclassified
JQ978601.1.1458	0	0	0	0	0	0	0	0	204	0	105	0	0	0	0	0	39	d__Bacteria	p__Pseudomonadota	c__Alphaproteobacteria	o__Defluviicoccales	f__Defluviicoccaceae	g__Defluviicoccus	s__Unclassified
MH036349.1.1437	0	0	0	0	0	0	0	0	57	0	15	0	0	37	0	0	234	d__Bacteria	p__Cyanobacteriota	c__Cyanobacteriia	o__Cyanobacteriales	f__Xenococcaceae	g__Xenococcus_CRM	s__Unclassified
JQ245516.1.1356	0	0	0	0	0	0	0	0	0	0	79	0	0	119	7	116	987	d__Bacteria	p__Chloroflexota	c__Anaerolineae	o__SBR1031	f__SBR1031	g__SBR1031	s__Unclassified
JQ738852.1.1368	0	0	0	0	32	18	19	14	143	8	110	0	0	27	0	0	57	d__Bacteria	p__Pseudomonadota	c__Alphaproteobacteria	o__Rhodobacterales	f__Rhodobacteraceae	g__Rhodobaculum	s__Unclassified
KC437365.1.1464	0	0	0	0	0	0	0	0	0	0	0	138	0	11	581	177	14	d__Bacteria	p__Acidobacteriota	c__Acidobacteriae	o__Acidobacteriae	f__Acidobacteriae	g__Paludibaculum	s__Unclassified
JX521709.1.1497	0	0	0	0	0	0	0	0	0	48	10	0	0	20	0	0	0	d__Bacteria	p__Verrucomicrobiota	c__Verrucomicrobiae	o__Chthoniobacterales	f__Terrimicrobiaceae	g__Terrimicrobium	s__Unclassified
HQ622276.1.1518	0	0	0	0	0	0	0	0	248	0	35	0	0	0	0	0	0	d__Bacteria	p__Desulfobacterota	c__Desulfobacteria	o__Desulfobacterales	f__Desulfobacteraceae	g__Desulfotignum	s__bacterium_enrichment
JQ738943.1.1488	0	0	0	0	0	0	0	0	490	0	309	0	0	15	0	0	39	d__Bacteria	p__Bacillota	c__Dethiobacteria	o__Dethiobacterales	f__Dethiobacteraceae	g__Unclassified	s__Unclassified
JX240699.1.1516	0	0	0	0	0	0	0	0	0	0	0	0	0	0	0	0	0	d__Bacteria	p__Halanaerobiaeota	c__Halanaerobiia	o__Halanaerobiales	f__Halanaerobiaceae	g__Halanaerobium	s__Unclassified
KJ535426.1.1383	0	0	0	0	0	0	0	0	0	0	0	58	0	20	442	876	31	d__Bacteria	p__Chloroflexota	c__Anaerolineae	o__MSB-5E12	f__MSB-5E12	g__MSB-5E12	s__Chloroflexi_bacterium
FN794265.1.1495	0	0	0	0	0	0	0	0	0	0	0	127	200	44	0	0	0	d__Bacteria	p__Pseudomonadota	c__Gammaproteobacteria	o__Pseudomonadales	f__Pseudomonadaceae	g__Pseudomonas	s__Unclassified
JX298457.1.1305	0	0	0	0	0	0	0	0	0	0	0	273	11	0	0	0	0	d__Bacteria	p__Chloroflexota	c__Anaerolineae	o__SBR1031	f__A4b	g__A4b	s__Unclassified
KC358229.1.1322	0	0	0	0	0	0	0	0	381	0	34	0	0	0	0	0	0	d__Bacteria	p__Bacteroidota	c__Bacteroidia	o__Bacteroidales	f__SB-5	g__SB-5	s__Unclassified
MH463988.1.1433	0	0	0	0	0	0	0	0	14	87	110	0	0	0	0	0	0	d__Bacteria	p__Pseudomonadota	c__Alphaproteobacteria	o__Rhodobacterales	f__Rhodobacteraceae	g__Roseovarius	s__Roseovarius_sp.
EF205587.1.1398	0	0	0	0	0	0	0	0	0	0	0	284	2	0	739	0	0	d__Bacteria	p__Chloroflexota	c__Chloroflexia	o__Chloroflexales	f__Roseiflexaceae	g__Roseiflexus	s__Unclassified
EU290707.1.1514	0	0	0	0	0	0	0	0	0	0	0	0	0	0	0	0	0	d__Bacteria	p__NB1-j	c__NB1-j	o__NB1-j	f__NB1-j	g__NB1-j	s__Unclassified
FM242390.1.1524	0	0	0	0	0	0	0	0	0	0	0	287	0	67	245	0	389	d__Bacteria	p__Verrucomicrobiota	c__Verrucomicrobiae	o__Pedosphaerales	f__Pedosphaeraceae	g__Pedosphaeraceae	s__Unclassified
JQ739013.1.1508	0	0	0	0	0	0	0	0	211	0	166	0	0	0	0	0	43	d__Bacteria	p__Spirochaetota	c__Spirochaetia	o__Spirochaetales	f__Spirochaetaceae	g__Spirochaeta_2	s__Unclassified
AJ009480.1.1494	0	0	0	0	0	0	0	0	0	0	0	163	0	0	736	313	13	d__Bacteria	p__Chloroflexota	c__Anaerolineae	o__SBR1031	f__SBR1031	g__SBR1031	s__Unclassified
GU553729.1.1506	0	0	0	0	0	0	0	0	0	0	0	114	0	0	688	0	0	d__Bacteria	p__Planctomycetota	c__Phycisphaerae	o__mle1-8	f__mle1-8	g__mle1-8	s__Unclassified
JN443190.1.1503	0	0	0	0	0	0	0	0	0	0	0	0	0	0	0	0	0	d__Bacteria	p__Planctomycetota	c__vadinHA49	o__vadinHA49	f__vadinHA49	g__vadinHA49	s__Unclassified
HQ857698.1.1475	0	0	0	0	0	0	0	0	0	0	0	0	0	0	0	0	0	d__Bacteria	p__Planctomycetota	c__Phycisphaerae	o__Phycisphaerales	f__Phycisphaeraceae	g__Unclassified	s__Unclassified
JN825376.1.1386	0	0	0	0	0	0	0	0	493	0	20	0	0	21	0	0	37	d__Bacteria	p__Pseudomonadota	c__Alphaproteobacteria	o__Unclassified	f__Unclassified	g__Unclassified	s__Unclassified
EU245982.1.1502	0	0	0	0	0	0	0	0	152	0	113	0	0	0	0	0	17	d__Bacteria	p__Spirochaetota	c__Spirochaetia	o__Spirochaetales	f__Spirochaetaceae	g__Spirochaeta_2	s__Unclassified
JN503953.1.1279	0	0	0	0	0	0	0	0	941	0	13	0	0	0	0	0	27	d__Bacteria	p__Chloroflexota	c__Anaerolineae	o__SBR1031	f__SBR1031	g__SBR1031	s__Unclassified
KJ569646.1.1419	0	0	0	0	0	0	0	0	1025	0	49	0	0	11	0	0	50	d__Archaea	p__Thermoplasmatota	c__Thermoplasmata	o__Unclassified	f__Unclassified	g__Unclassified	s__Unclassified
EU542475.1.1480	0	0	0	0	0	0	0	0	593	0	103	0	0	0	0	0	0	d__Bacteria	p__Bacillota	c__Bacilli	o__Acholeplasmatales	f__Acholeplasmataceae	g__Acholeplasma	s__Unclassified
AB669272.1.1435	0	0	0	0	0	0	0	0	0	0	0	136	5	0	14	0	0	d__Bacteria	p__Chloroflexota	c__Anaerolineae	o__Anaerolineales	f__Anaerolineaceae	g__Thermomarinilinea	s__Thermomarinilinea_lacunifontana
KC424675.1.1512	0	0	0	0	0	0	0	0	49	0	18	0	0	162	0	0	893	d__Bacteria	p__Bacteroidota	c__Bacteroidia	o__Sphingobacteriales	f__Lentimicrobiaceae	g__Lentimicrobiaceae	s__Unclassified
MH279471.1.1481	0	0	0	0	0	0	0	0	0	0	0	0	0	0	0	0	0	d__Bacteria	p__Bacteroidota	c__Rhodothermia	o__Balneolales	f__Balneolaceae	g__Unclassified	s__Rhodohalobacter_sp.
EU083504.1.1371	0	0	0	0	0	0	0	0	0	0	0	35	0	0	153	0	0	d__Bacteria	p__Planctomycetota	c__Phycisphaerae	o__Phycisphaerales	f__Phycisphaeraceae	g__SM1A02	s__Unclassified
JQ738944.1.1495	0	0	0	0	0	0	0	0	336	0	177	0	0	0	0	0	0	d__Bacteria	p__Bacillota	c__Dethiobacteria	o__Dethiobacterales	f__Dethiobacteraceae	g__Unclassified	s__Unclassified
X83274.15.1496	0	0	0	0	0	0	0	0	0	0	0	0	2	12	25	1168	11	d__Bacteria	p__Desulfobacterota	c__Syntrophobacteria	o__Syntrophobacterales	f__Syntrophobacteraceae	g__Desulforhabdus	s__Desulforhabdus_amnigena
MG551525.1.1519	0	0	0	0	0	0	0	0	0	0	0	0	0	0	0	0	29	d__Bacteria	p__Pseudomonadota	c__Gammaproteobacteria	o__Unclassified	f__Unclassified	g__Unclassified	s__Unclassified
EU795172.15079.16582	172	208	90	138	141	128	149	166	0	0	0	14	0	0	0	0	0	d__Bacteria	p__Actinomycetota	c__Actinobacteria	o__Micrococcales	f__Microbacteriaceae	g__DS001	s__Unclassified
FN429804.1.1489	0	0	0	0	0	0	0	0	0	0	12	1172	0	0	0	0	0	d__Bacteria	p__Verrucomicrobiota	c__Omnitrophia	o__Omnitrophales	f__Omnitrophales	g__Omnitrophales	s__Unclassified
FJ152886.1.1480	0	0	0	0	78	84	126	87	31	0	0	0	0	0	0	0	16	d__Bacteria	p__Actinomycetota	c__Actinobacteria	o__Nitriliruptorales	f__Nitriliruptoraceae	g__Nitriliruptoraceae	s__Unclassified
LN875336.1.1422	0	0	0	0	0	0	0	0	0	0	5	0	0	50	0	0	178	d__Bacteria	p__Pseudomonadota	c__Gammaproteobacteria	o__Chromatiales	f__Chromatiaceae	g__Candidatus_Thiobios	s__Unclassified
HM130022.1.1448	50	62	35	36	240	223	264	283	0	0	0	0	0	0	0	0	0	d__Bacteria	p__Actinomycetota	c__Acidimicrobiia	o__Microtrichales	f__Ilumatobacteraceae	g__Unclassified	s__Unclassified
DQ836753.1.1426	0	0	0	0	0	0	0	0	0	0	0	228	0	0	258	0	106	d__Bacteria	p__Chloroflexota	c__Anaerolineae	o__Ardenticatenales	f__Unclassified	g__Unclassified	s__Unclassified
KF596588.1.1476	286	342	195	260	31	24	18	15	0	0	0	14	0	0	0	0	0	d__Bacteria	p__Bacteroidota	c__Bacteroidia	o__Flavobacteriales	f__Flavobacteriaceae	g__Unclassified	s__Unclassified
KX504732.1.1522	0	0	0	0	0	0	0	0	0	0	0	31	0	0	278	875	0	d__Bacteria	p__Sva0485	c__Sva0485	o__Sva0485	f__Sva0485	g__Sva0485	s__Unclassified
EU048662.1.1528	0	0	0	0	0	0	0	0	56	0	555	0	0	0	0	0	0	d__Bacteria	p__Verrucomicrobiota	c__Kiritimatiellae	o__WCHB1-41	f__WCHB1-41	g__WCHB1-41	s__Unclassified
HM127852.1.1484	94	115	54	58	186	205	275	184	0	0	0	0	0	0	0	0	0	d__Bacteria	p__Pseudomonadota	c__Gammaproteobacteria	o__Gammaproteobacteria_Incertae_Sedis	f__Unclassified_Family	g__Unclassified	s__Unclassified
DQ432391.1.1513	0	0	0	0	0	0	0	0	0	0	14	0	0	0	0	0	0	d__Bacteria	p__Pseudomonadota	c__Gammaproteobacteria	o__HOC36	f__HOC36	g__HOC36	s__Unclassified
KU578645.1.1357	0	0	0	0	0	0	0	0	0	0	0	24	0	0	1071	50	0	d__Bacteria	p__Chloroflexota	c__Anaerolineae	o__SBR1031	f__SBR1031	g__SBR1031	s__Unclassified
JF344004.1.1457	0	0	0	0	0	0	0	0	0	0	0	0	2	219	0	0	907	d__Bacteria	p__Pseudomonadota	c__Gammaproteobacteria	o__Chromatiales	f__Chromatiaceae	g__Candidatus_Thiobios	s__Unclassified
KY770648.1.1330	0	0	0	18	45	71	64	78	0	27	34	0	3	54	0	0	28	d__Bacteria	p__Pseudomonadota	c__Alphaproteobacteria	o__Rhodobacterales	f__Rhodobacteraceae	g__Rhodobaculum	s__Rhodobacter_sp.
FJ517071.1.1484	0	0	0	0	0	0	0	0	48	0	21	0	0	78	0	0	415	d__Bacteria	p__Bacteroidota	c__Bacteroidia	o__Cytophagales	f__Cyclobacteriaceae	g__Unclassified	s__Unclassified
JX521550.1.1464	0	0	0	0	0	0	0	0	0	0	0	0	0	33	0	734	184	d__Bacteria	p__Chloroflexota	c__Anaerolineae	o__SBR1031	f__SBR1031	g__SBR1031	s__Unclassified
FJ716289.1.1478	0	0	0	0	0	0	0	0	533	0	71	0	0	0	0	0	0	d__Bacteria	p__Bacillota	c__Bacilli	o__Acholeplasmatales	f__Acholeplasmataceae	g__Acholeplasma	s__Unclassified
JN825500.1.1398	0	0	0	0	0	0	0	0	148	3	66	0	0	0	0	0	0	d__Bacteria	p__Pseudomonadota	c__Gammaproteobacteria	o__Competibacterales	f__Competibacteraceae	g__Candidatus_Competibacter	s__Unclassified
GQ472359.1.1256	0	0	0	0	0	0	0	0	0	0	30	0	0	21	0	0	183	d__Bacteria	p__Nitrospirota	c__Thermodesulfovibrionia	o__Unclassified	f__Unclassified	g__Unclassified	s__Unclassified
KC896681.1.1447	0	0	0	0	0	0	0	0	34	0	0	0	0	0	0	0	0	d__Bacteria	p__Planctomycetota	c__Phycisphaerae	o__Phycisphaerales	f__Phycisphaeraceae	g__SM1A02	s__Unclassified
JN825443.1.1418	0	0	0	0	0	0	0	0	0	0	0	0	0	0	0	0	0	d__Bacteria	p__Acidobacteriota	c__Acidobacteriae	o__Subgroup_2	f__Subgroup_2	g__Subgroup_2	s__Unclassified
JN825371.1.1368	0	0	0	0	0	0	0	0	44	0	10	0	0	11	0	0	69	d__Bacteria	p__Pseudomonadota	c__Alphaproteobacteria	o__Tistrellales	f__Geminicoccaceae	g__Unclassified	s__Unclassified
FJ999615.1.1376	203	138	150	46	177	163	87	121	0	0	0	0	0	0	0	0	0	d__Bacteria	p__Actinomycetota	c__Actinobacteria	o__PeM15	f__PeM15	g__PeM15	s__Unclassified
FJ152994.1.1464	0	0	0	0	0	0	0	0	0	0	0	0	0	0	0	0	0	d__Bacteria	p__Actinomycetota	c__Actinobacteria	o__Nitriliruptorales	f__Nitriliruptoraceae	g__Nitriliruptoraceae	s__Unclassified
FM242277.1.1497	0	0	0	0	0	0	0	0	154	0	0	0	0	20	0	0	45	d__Bacteria	p__Spirochaetota	c__Spirochaetia	o__Spirochaetales	f__Spirochaetaceae	g__Spirochaeta_2	s__Unclassified
FJ821660.1.1354	0	0	0	0	0	0	0	0	0	0	0	223	2	0	327	102	0	d__Bacteria	p__Chloroflexota	c__Anaerolineae	o__SBR1031	f__SBR1031	g__SBR1031	s__Unclassified
HQ697819.1.1462	0	0	0	0	0	0	0	0	0	0	0	0	0	0	75	947	27	d__Bacteria	p__Chloroflexota	c__Anaerolineae	o__SBR1031	f__SBR1031	g__SBR1031	s__Unclassified
JN119120.1.1218	30	44	25	44	259	191	252	231	0	0	0	0	0	0	0	0	0	d__Bacteria	p__Pseudomonadota	c__Alphaproteobacteria	o__Rhodobacterales	f__Rhodobacteraceae	g__Roseibacterium	s__Unclassified
JN499825.1.1420	0	0	0	0	0	0	0	0	0	0	581	13	0	0	0	0	0	d__Bacteria	p__Chloroflexota	c__Anaerolineae	o__SBR1031	f__A4b	g__A4b	s__Unclassified
EU592399.1.1499	140	178	77	150	184	90	107	134	0	0	0	10	0	0	0	0	0	d__Bacteria	p__Pseudomonadota	c__Gammaproteobacteria	o__Oceanospirillales	f__Litoricolaceae	g__Litoricola	s__Unclassified
FR846926.1.1310	0	0	0	0	0	0	0	0	0	0	0	191	3	0	469	40	166	d__Bacteria	p__Chloroflexota	c__OLB14	o__OLB14	f__OLB14	g__OLB14	s__Unclassified
JN472098.1.1440	0	0	0	0	0	0	0	0	87	0	85	0	0	66	0	0	140	d__Bacteria	p__Pseudomonadota	c__Gammaproteobacteria	o__Ectothiorhodospirales	f__Ectothiorhodospiraceae	g__Thioalkalivibrio	s__Unclassified
AB696516.1.1486	0	0	0	0	0	0	0	0	0	0	16	0	0	0	0	0	0	d__Bacteria	p__Gemmatimonadota	c__BD2-11_terrestrial_group	o__BD2-11_terrestrial_group	f__BD2-11_terrestrial_group	g__BD2-11_terrestrial_group	s__Unclassified
KU841588.1.1368	0	0	0	0	163	218	142	216	12	0	31	0	0	0	0	0	0	d__Bacteria	p__Cyanobacteriota	c__Cyanobacteriia	o__Synechococcales	f__Cyanobiaceae	g__Cyanobium_PCC-6307	s__Unclassified
JN443107.1.1403	0	0	0	0	0	0	0	0	11	0	0	0	0	97	0	0	814	d__Bacteria	p__Chloroflexota	c__Anaerolineae	o__Ardenticatenales	f__Unclassified	g__Unclassified	s__Unclassified
AMGM01000182.89.1598	0	0	0	0	250	210	237	232	0	0	0	0	0	0	0	0	0	d__Bacteria	p__Bacteroidota	c__Bacteroidia	o__Cytophagales	f__Cyclobacteriaceae	g__Cecembia	s__Cecembia_lonarensis
EU487873.1.1506	0	0	0	0	0	0	0	0	59	0	23	10	0	47	49	494	235	d__Bacteria	p__LCP-89	c__LCP-89	o__LCP-89	f__LCP-89	g__LCP-89	s__Unclassified
HQ916649.1.1421	0	0	0	0	0	0	0	0	180	0	140	14	0	38	46	0	140	d__Bacteria	p__Gemmatimonadota	c__BD2-11_terrestrial_group	o__BD2-11_terrestrial_group	f__BD2-11_terrestrial_group	g__BD2-11_terrestrial_group	s__Unclassified
DQ867044.1.1457	0	0	0	0	0	0	0	0	0	0	0	552	29	151	62	0	0	d__Bacteria	p__Pseudomonadota	c__Gammaproteobacteria	o__Burkholderiales	f__Hydrogenophilaceae	g__Hydrogenophilus	s__Unclassified
KC896688.1.1451	0	0	0	0	0	0	0	0	149	0	24	0	0	26	0	0	92	d__Bacteria	p__Pseudomonadota	c__Alphaproteobacteria	o__Tistrellales	f__Geminicoccaceae	g__Unclassified	s__Unclassified
JN177967.1.1475	0	0	0	0	0	0	0	0	0	0	0	0	0	0	0	0	0	d__Bacteria	p__Chloroflexota	c__Chloroflexia	o__Thermomicrobiales	f__Thermomicrobiaceae	g__Nitrolancea	s__Unclassified
JN448329.1.1455	0	0	0	0	0	0	0	0	0	0	0	0	0	0	0	0	0	d__Bacteria	p__Spirochaetota	c__Spirochaetia	o__Spirochaetales	f__Spirochaetaceae	g__Spirochaeta_2	s__Unclassified
FN393747.1.1513	0	0	0	0	249	202	245	221	0	0	0	0	0	0	0	0	0	d__Bacteria	p__Bacteroidota	c__Bacteroidia	o__Cytophagales	f__Cyclobacteriaceae	g__Cecembia	s__Cecembia_lonarensis
JQ738991.1.1492	0	0	0	0	0	0	0	0	142	0	85	0	0	0	0	0	0	d__Bacteria	p__Bacteroidota	c__Bacteroidia	o__Bacteroidales	f__ML635J-40_aquatic_group	g__ML635J-40_aquatic_group	s__Unclassified
DQ415763.1.1495	0	0	0	0	0	0	0	0	290	0	6	0	0	76	0	0	387	d__Bacteria	p__Calditrichota	c__Calditrichia	o__Calditrichales	f__Calditrichaceae	g__Caldithrix	s__Unclassified
KT952794.1.1463	0	0	0	0	0	0	0	0	40	0	88	0	0	38	0	0	73	d__Bacteria	p__Chloroflexota	c__KD4-96	o__KD4-96	f__KD4-96	g__KD4-96	s__Unclassified
GQ921337.1.1778	0	0	0	0	0	0	0	0	0	0	12	49	4	125	0	0	45	d__Eukaryota	p__Nematozoa	c__Chromadorea	o__Monhysterida	f__Monhysterida	g__Monhysterida	s__Monhysteridae_environmental
DQ522941.1.1376	0	0	0	0	0	0	0	0	869	0	50	0	0	0	0	0	0	d__Archaea	p__Thermoplasmatota	c__Thermoplasmata	o__Unclassified	f__Unclassified	g__Unclassified	s__Unclassified
FBYC01000001.504837.506304	46	75	24	25	53	24	18	45	0	53	6	13	0	13	0	0	0	d__Bacteria	p__Pseudomonadota	c__Alphaproteobacteria	o__Rhodobacterales	f__Rhodobacteraceae	g__Roseibaca	s__Rhodobacteraceae_bacterium
JN825429.1.1407	0	0	0	0	0	0	0	0	114	67	0	0	0	34	0	0	116	d__Bacteria	p__Bacteroidota	c__Bacteroidia	o__Chitinophagales	f__Saprospiraceae	g__Lewinella	s__Unclassified
KX097676.1.1520	0	0	0	0	0	0	0	0	17	0	6	18	0	0	300	637	0	d__Bacteria	p__Planctomycetota	c__Pla3_lineage	o__Pla3_lineage	f__Pla3_lineage	g__Pla3_lineage	s__Unclassified
KX163600.1.1419	0	0	0	0	0	0	0	0	0	0	0	652	0	0	323	0	0	d__Bacteria	p__Acetothermia	c__Acetothermiia	o__Acetothermiia	f__Acetothermiia	g__Acetothermiia	s__Unclassified
HQ692042.1.1375	0	0	0	0	0	0	0	0	929	0	68	0	0	0	0	0	0	d__Archaea	p__Thermoplasmatota	c__Thermoplasmata	o__Marine_Benthic_Group_D_and_DHVEG-1	f__Marine_Benthic_Group_D_and_DHVEG-1	g__Marine_Benthic_Group_D_and_DHVEG-1	s__Unclassified
FJ152990.1.1489	0	0	0	0	0	0	0	0	17	0	0	0	0	0	0	0	0	d__Bacteria	p__Pseudomonadota	c__Gammaproteobacteria	o__Gammaproteobacteria_Incertae_Sedis	f__Unclassified_Family	g__Wenzhouxiangella	s__Unclassified
JN479225.1.1437	0	0	0	0	0	0	0	0	59	0	101	0	0	0	0	0	0	d__Bacteria	p__Verrucomicrobiota	c__Kiritimatiellae	o__WCHB1-41	f__WCHB1-41	g__WCHB1-41	s__Unclassified
JQ183105.1.1506	0	0	0	0	0	0	0	0	0	0	0	157	5	12	14	0	0	d__Bacteria	p__Pseudomonadota	c__Gammaproteobacteria	o__Xanthomonadales	f__Unclassified	g__Unclassified	s__Unclassified
AY526498.1.1476	0	0	0	0	0	0	0	0	0	0	0	25	0	0	225	725	0	d__Bacteria	p__TA06	c__TA06	o__TA06	f__TA06	g__TA06	s__Unclassified
AF507864.1.1450	0	0	0	0	0	0	0	0	293	0	88	0	0	0	0	0	26	d__Bacteria	p__Bacteroidota	c__Bacteroidia	o__Bacteroidales	f__ML635J-40_aquatic_group	g__ML635J-40_aquatic_group	s__Unclassified
EF205573.1.1458	0	0	0	0	0	0	0	0	0	0	0	15	0	10	185	724	37	d__Bacteria	p__Acidobacteriota	c__Aminicenantia	o__Aminicenantales	f__Aminicenantales	g__Aminicenantales	s__Unclassified
LJUE01000134.12425.14021	0	0	0	0	0	0	0	0	77	0	7	0	0	13	9	0	36	d__Bacteria	p__Planctomycetota	c__Brocadiae	o__SM23-32	f__SM23-32	g__SM23-32	s__Planctomycetes_bacterium
JF417808.1.1455	0	0	0	0	0	0	0	0	508	0	54	0	0	0	0	0	52	d__Bacteria	p__Cyanobacteriota	c__Cyanobacteriia	o__Oxyphotobacteria_Incertae_Sedis	f__Unclassified_Family	g__Leptolyngbya_EcFYyyy-00	s__Unclassified
EU245903.1.1497	0	0	0	0	0	0	0	0	150	0	70	0	0	16	0	0	102	d__Bacteria	p__Spirochaetota	c__Spirochaetia	o__Spirochaetales	f__Spirochaetaceae	g__Spirochaeta_2	s__Unclassified
AJ536815.1.1449	0	0	0	0	0	0	0	0	0	0	0	0	0	0	0	0	0	d__Bacteria	p__Pseudomonadota	c__Gammaproteobacteria	o__Burkholderiales	f__Hydrogenophilaceae	g__Unclassified	s__Unclassified
FJ517079.1.1527	0	0	0	0	0	0	0	0	113	0	0	0	0	117	0	78	374	d__Bacteria	p__Desulfobacterota	c__Desulfobacteria	o__Desulfatiglandales	f__Desulfatiglandaceae	g__Desulfatiglans	s__Unclassified
JQ428103.1.1487	0	0	0	0	0	0	0	0	0	0	0	0	0	0	0	0	0	d__Bacteria	p__Bacteroidota	c__Rhodothermia	o__Balneolales	f__Balneolaceae	g__Unclassified	s__Unclassified
AB233303.1.1320	0	0	0	0	0	0	0	0	0	0	0	0	0	234	0	77	635	d__Archaea	p__Halobacterota	c__Methanomicrobia	o__Methanomicrobiales	f__Methanomicrobiaceae	g__Methanofollis	s__Unclassified
FJ152993.1.1504	0	0	0	0	0	0	0	0	0	0	0	0	0	0	0	0	0	d__Bacteria	p__Pseudomonadota	c__Gammaproteobacteria	o__Gammaproteobacteria_Incertae_Sedis	f__Unclassified_Family	g__Wenzhouxiangella	s__Unclassified
EU245563.1.1521	0	0	0	0	0	0	0	0	0	0	0	47	0	16	170	679	29	d__Bacteria	p__Desulfobacterota	c__Desulfobacteria	o__Desulfatiglandales	f__Desulfatiglandaceae	g__Desulfatiglans	s__Unclassified
KJ003878.1.1494	0	0	0	0	0	0	0	0	0	0	0	417	77	72	35	25	0	d__Bacteria	p__Bacteroidota	c__Bacteroidia	o__Sphingobacteriales	f__Lentimicrobiaceae	g__Lentimicrobium	s__Unclassified
HQ691907.1.1375	144	139	95	61	129	108	104	131	0	0	0	22	0	0	0	0	0	d__Bacteria	p__Actinomycetota	c__Actinobacteria	o__Micrococcales	f__Microbacteriaceae	g__Unclassified	s__Unclassified
GU083693.1.1490	0	0	0	0	0	0	0	0	136	0	65	0	0	0	0	0	22	d__Bacteria	p__Bacteroidota	c__Bacteroidia	o__Bacteroidales	f__Bacteroidetes_BD2-2	g__Bacteroidetes_BD2-2	s__Unclassified
DQ811875.1.1483	0	0	0	0	0	0	0	0	24	0	24	0	0	105	0	0	167	d__Bacteria	p__Chloroflexota	c__Anaerolineae	o__Caldilineales	f__Caldilineaceae	g__Unclassified	s__Unclassified
KP174549.1.1428	0	0	0	0	0	0	0	0	135	14	28	0	0	0	0	0	0	d__Bacteria	p__Pseudomonadota	c__Alphaproteobacteria	o__Rhodobacterales	f__Rhodobacteraceae	g__Tropicimonas	s__bacterium_YC-ZSS-LKJ131
HM129832.1.1445	40	46	28	30	182	167	229	204	0	0	0	0	0	0	0	0	0	d__Bacteria	p__Actinomycetota	c__Acidimicrobiia	o__Microtrichales	f__Ilumatobacteraceae	g__Unclassified	s__Unclassified
JN537548.1.1402	0	0	0	0	0	0	0	0	0	0	24	0	0	19	0	0	217	d__Bacteria	p__Pseudomonadota	c__Gammaproteobacteria	o__KI89A_clade	f__KI89A_clade	g__KI89A_clade	s__Unclassified
DQ811837.1.1521	0	0	0	0	0	0	0	0	0	0	9	0	0	0	0	0	0	d__Bacteria	p__Pseudomonadota	c__Gammaproteobacteria	o__UBA10353_marine_group	f__UBA10353_marine_group	g__UBA10353_marine_group	s__Unclassified
JN533712.1.1453	0	0	0	0	0	0	0	0	386	0	64	0	0	0	0	0	23	d__Bacteria	p__Spirochaetota	c__Spirochaetia	o__Spirochaetales	f__Spirochaetaceae	g__Spirochaeta	s__Unclassified
JQ183088.1.1503	0	0	0	0	0	0	0	0	0	0	0	128	3	14	663	0	0	d__Bacteria	p__Pseudomonadota	c__Gammaproteobacteria	o__MBMPE27	f__MBMPE27	g__MBMPE27	s__Unclassified
DQ432152.1.1496	0	0	0	0	0	0	0	0	88	0	0	0	0	23	0	0	33	d__Bacteria	p__Pseudomonadota	c__Gammaproteobacteria	o__Ectothiorhodospirales	f__Ectothiorhodospiraceae	g__Thioalkalivibrio	s__Unclassified
JQ427704.1.1508	0	0	0	0	0	0	0	0	0	0	0	0	0	0	0	0	0	d__Bacteria	p__Pseudomonadota	c__Gammaproteobacteria	o__Ectothiorhodospirales	f__Ectothiorhodospiraceae	g__Thioalbus	s__Unclassified
JN232896.1.1488	79	95	39	52	124	161	187	158	0	0	0	0	0	0	0	0	0	d__Bacteria	p__Actinomycetota	c__Actinobacteria	o__Micrococcales	f__Microbacteriaceae	g__Candidatus_Aquiluna	s__Unclassified
JQ800829.1.1493	0	0	0	0	0	0	0	0	0	0	13	0	0	43	0	0	180	d__Bacteria	p__Actinomycetota	c__Acidimicrobiia	o__Actinomarinales	f__Unclassified	g__Unclassified	s__Unclassified
EU287141.1.1521	0	0	0	0	0	0	0	0	0	0	0	0	0	0	0	0	0	d__Bacteria	p__Myxococcota	c__Polyangia	o__Polyangiales	f__Sandaracinaceae	g__Unclassified	s__Unclassified
KC896663.1.1415	16	15	0	12	46	17	14	36	0	90	12	0	0	0	0	0	0	d__Bacteria	p__Pseudomonadota	c__Alphaproteobacteria	o__Rhodobacterales	f__Rhodobacteraceae	g__Roseibaca	s__Unclassified
JN825370.1.1339	0	0	0	0	0	0	0	0	80	0	0	0	0	36	0	0	161	d__Bacteria	p__Pseudomonadota	c__Alphaproteobacteria	o__Tistrellales	f__Geminicoccaceae	g__Unclassified	s__Unclassified
JN825579.1.1368	0	0	0	0	0	0	0	0	63	0	0	0	0	0	0	0	15	d__Bacteria	p__Planctomycetota	c__Phycisphaerae	o__Phycisphaerales	f__Phycisphaeraceae	g__SM1A02	s__Unclassified
KC763883.1.1301	0	0	0	0	0	0	0	0	0	0	0	0	57	470	12	37	308	d__Bacteria	p__Pseudomonadota	c__Gammaproteobacteria	o__Burkholderiales	f__Hydrogenophilaceae	g__Unclassified	s__Unclassified
KT152871.1.1531	0	0	0	0	0	0	0	0	0	0	0	145	0	0	227	489	0	d__Bacteria	p__Desulfobacterota	c__Desulfobacteria	o__Desulfatiglandales	f__Desulfatiglandaceae	g__Desulfatiglans	s__Unclassified
JN539403.1.1299	0	0	0	0	0	0	0	0	0	0	0	48	2	0	435	0	0	d__Bacteria	p__Planctomycetota	c__Phycisphaerae	o__mle1-8	f__mle1-8	g__mle1-8	s__Unclassified
CP007029.530030.531571	0	0	0	0	0	0	0	0	94	0	0	0	0	60	0	0	138	d__Bacteria	p__Pseudomonadota	c__Gammaproteobacteria	o__Ectothiorhodospirales	f__Ectothiorhodospiraceae	g__Thioalkalivibrio	s__Thioalkalivibrio_paradoxus
JN474112.1.1411	0	0	0	0	0	0	0	0	46	63	6	0	0	0	0	0	0	d__Bacteria	p__Pseudomonadota	c__Alphaproteobacteria	o__Rhodobacterales	f__Rhodobacteraceae	g__Tropicimonas	s__Unclassified
HQ727651.1.1475	0	0	0	0	0	0	0	0	26	0	184	0	0	0	0	0	13	d__Bacteria	p__Chloroflexota	c__Anaerolineae	o__Anaerolineales	f__Anaerolineaceae	g__Unclassified	s__Unclassified
JF935223.1.1473	0	0	0	0	0	0	0	0	0	0	0	117	0	0	489	35	0	d__Bacteria	p__Pseudomonadota	c__Alphaproteobacteria	o__Tistrellales	f__Geminicoccaceae	g__Candidatus_Alysiosphaera	s__Unclassified
JN455806.1.1473	0	0	0	0	0	0	0	0	68	0	0	0	2	16	0	0	0	d__Bacteria	p__Planctomycetota	c__vadinHA49	o__vadinHA49	f__vadinHA49	g__vadinHA49	s__Unclassified
JN233116.1.1456	0	0	0	0	0	0	0	0	0	38	0	0	0	0	0	0	0	d__Bacteria	p__Myxococcota	c__Polyangia	o__Nannocystales	f__Nannocystaceae	g__Unclassified	s__Unclassified
EU194833.1.1497	0	0	0	0	0	0	0	0	0	0	0	188	0	0	448	11	0	d__Bacteria	p__Calditrichota	c__Calditrichia	o__Calditrichales	f__Calditrichaceae	g__Calorithrix	s__Unclassified
EF205450.1.1463	0	0	0	0	0	0	0	0	0	0	6	294	14	56	35	192	0	d__Bacteria	p__Verrucomicrobiota	c__Kiritimatiellae	o__WCHB1-41	f__WCHB1-41	g__WCHB1-41	s__Unclassified
JQ738940.1.1482	31	23	15	33	0	0	0	0	223	0	30	0	0	23	0	0	61	d__Bacteria	p__Deinococcota	c__Deinococci	o__Deinococcales	f__Trueperaceae	g__Truepera	s__Unclassified
JF935177.1.1427	0	0	0	0	0	0	0	0	0	0	0	0	33	595	0	0	218	d__Bacteria	p__Pseudomonadota	c__Alphaproteobacteria	o__Rhodobacterales	f__Rhodobacteraceae	g__Unclassified	s__Unclassified
HQ692027.1.1349	0	0	0	0	0	0	0	0	358	0	33	0	0	0	0	0	0	d__Bacteria	p__Bacteroidota	c__Bacteroidia	o__Bacteroidales	f__Bacteroidetes_BD2-2	g__Bacteroidetes_BD2-2	s__Unclassified
JQ738969.1.1460	0	0	0	0	0	0	0	0	0	0	0	0	0	0	0	0	0	d__Bacteria	p__Chloroflexota	c__Chloroflexia	o__Chloroflexales	f__Chloroflexaceae	g__Candidatus_Chloroploca	s__Unclassified
EU386122.1.1481	0	0	0	0	0	0	0	0	57	0	16	0	0	69	12	239	337	d__Bacteria	p__LCP-89	c__LCP-89	o__LCP-89	f__LCP-89	g__LCP-89	s__Unclassified
HQ330546.1.1409	0	0	0	0	0	0	0	0	0	0	0	0	0	139	0	0	670	d__Bacteria	p__Nitrospirota	c__Thermodesulfovibrionia	o__Unclassified	f__Unclassified	g__Unclassified	s__Unclassified
JN825633.1.1417	0	0	0	0	0	0	0	0	127	83	17	0	0	0	0	0	0	d__Bacteria	p__Spirochaetota	c__Spirochaetia	o__Spirochaetales	f__Spirochaetaceae	g__Spirochaeta_2	s__Unclassified
HM585026.1.1263	0	0	0	0	0	0	0	0	0	0	0	0	0	0	0	0	0	d__Bacteria	p__Cyanobacteriota	c__Cyanobacteriia	o__Eurycoccales	f__Eurycoccales_Incertae_Sedis	g__Synechococcus_PCC-7336	s__Oscillatoriales_cyanobacterium
JN523365.1.1426	0	0	0	0	0	0	0	0	193	9	57	0	0	0	0	0	0	d__Bacteria	p__Spirochaetota	c__Spirochaetia	o__Spirochaetales	f__Spirochaetaceae	g__Spirochaeta_2	s__Unclassified
JF344173.1.1425	0	0	0	0	0	0	0	0	164	0	0	0	0	0	0	0	0	d__Bacteria	p__Pseudomonadota	c__Alphaproteobacteria	o__Rhodobacterales	f__Rhodobacteraceae	g__Unclassified	s__Unclassified
KP091157.1.1506	0	0	0	0	0	0	0	0	61	0	44	0	0	127	0	0	263	d__Bacteria	p__Acetothermia	c__Acetothermiia	o__Acetothermiia	f__Acetothermiia	g__Acetothermiia	s__Unclassified
EU652666.1.1491	0	0	0	0	0	0	0	0	0	0	0	10	0	15	345	386	57	d__Bacteria	p__Nitrospirota	c__Thermodesulfovibrionia	o__Unclassified	f__Unclassified	g__Unclassified	s__Unclassified
JN685450.1.1528	0	0	0	0	0	0	0	0	0	0	0	423	5	169	68	27	39	d__Bacteria	p__Pseudomonadota	c__Gammaproteobacteria	o__Ectothiorhodospirales	f__Thioalkalispiraceae	g__Thioalkalispira-Sulfurivermis	s__Unclassified
KX163787.1.1379	0	0	0	0	0	0	0	0	105	0	10	0	0	132	0	0	270	d__Bacteria	p__Actinomycetota	c__Coriobacteriia	o__OPB41	f__OPB41	g__OPB41	s__Unclassified
JN825322.1.1359	0	0	0	0	0	0	0	0	0	144	0	0	0	0	0	0	12	d__Bacteria	p__Cyanobacteriota	c__Cyanobacteriia	o__Cyanobacteriales	f__Paraspirulinaceae	g__Spirulina_CCC_Snake_P-Y-85	s__Unclassified
EU246264.1.1521	0	0	0	0	0	0	0	0	73	0	14	0	0	34	0	0	205	d__Bacteria	p__Desulfobacterota	c__Desulfovibrionia	o__Desulfovibrionales	f__Desulfohalobiaceae	g__Desulfovermiculus	s__Unclassified
EU194828.1.1517	0	0	0	0	0	0	0	0	0	0	0	194	0	0	441	0	0	d__Bacteria	p__Calditrichota	c__Calditrichia	o__Calditrichales	f__Calditrichaceae	g__Calorithrix	s__Unclassified
JN429871.1.1469	0	0	0	0	0	0	0	0	30	4	24	0	0	0	0	0	0	d__Bacteria	p__Pseudomonadota	c__Gammaproteobacteria	o__Gammaproteobacteria_Incertae_Sedis	f__Unclassified_Family	g__Unclassified	s__Unclassified
GU291340.1.1423	0	0	0	0	0	0	0	0	0	0	0	0	0	131	0	0	324	d__Bacteria	p__Desulfobacterota	c__Desulfobacteria	o__Desulfatiglandales	f__Desulfatiglandaceae	g__Desulfatiglans	s__Unclassified
FPLP01004046.106.1591	0	0	0	0	0	0	0	0	0	0	0	161	0	0	213	0	22	d__Bacteria	p__Chloroflexota	c__Anaerolineae	o__Ardenticatenales	f__Unclassified	g__Unclassified	s__Unclassified
LFCJ01001016.16952.18398	0	0	0	0	0	0	0	0	0	0	0	0	0	0	0	0	0	d__Bacteria	p__Pseudomonadota	c__Alphaproteobacteria	o__Rhodobacterales	f__Rhodobacteraceae	g__Rhodobaculum	s__soda_lake
JN495086.1.1466	0	0	0	0	0	0	0	0	269	0	119	0	0	16	0	0	48	d__Bacteria	p__Spirochaetota	c__Spirochaetia	o__Spirochaetales	f__Spirochaetaceae	g__Spirochaeta_2	s__Unclassified
FJ638575.1.1384	0	0	0	0	0	0	0	0	0	0	0	11	0	11	161	604	0	d__Bacteria	p__Bacteroidota	c__Bacteroidia	o__Bacteroidales	f__Bacteroidetes_vadinHA17	g__Bacteroidetes_vadinHA17	s__Unclassified
EF632712.1.1515	0	0	0	0	0	0	0	0	190	0	33	0	0	0	0	0	21	d__Bacteria	p__Bacteroidota	c__Bacteroidia	o__Bacteroidales	f__Bacteroidetes_BD2-2	g__Bacteroidetes_BD2-2	s__Unclassified
AJ240921.1.1501	118	129	54	119	128	67	70	98	0	0	0	0	0	0	0	0	0	d__Bacteria	p__Pseudomonadota	c__Gammaproteobacteria	o__Oceanospirillales	f__Litoricolaceae	g__Litoricola	s__Unclassified
JN511621.1.1373	0	0	0	0	0	0	0	0	439	0	16	0	0	0	0	0	0	d__Bacteria	p__Planctomycetota	c__vadinHA49	o__vadinHA49	f__vadinHA49	g__vadinHA49	s__Unclassified
KP174581.1.1514	0	0	0	0	0	0	0	0	0	0	0	0	0	0	0	0	0	d__Bacteria	p__Halanaerobiaeota	c__Halanaerobiia	o__Halanaerobiales	f__Halanaerobiaceae	g__Halanaerobium	s__bacterium_YC-ZSS-LKJ55
FN356278.1.1514	0	0	0	0	0	0	0	0	0	0	0	167	10	15	169	31	0	d__Bacteria	p__Desulfobacterota	c__Syntrophobacteria	o__Syntrophobacterales	f__Syntrophobacteraceae	g__Syntrophobacteraceae	s__Unclassified
AF452604.1.1462	0	0	0	0	0	0	0	0	123	0	0	0	0	52	0	0	103	d__Bacteria	p__Pseudomonadota	c__Gammaproteobacteria	o__Ectothiorhodospirales	f__Ectothiorhodospiraceae	g__Thioalkalivibrio	s__Unclassified
HM056226.1.1459	0	0	0	0	0	0	0	0	0	0	0	76	8	0	445	162	0	d__Bacteria	p__Desulfobacterota	c__Syntrophobacteria	o__Syntrophobacterales	f__Syntrophobacteraceae	g__Desulfosoma	s__Desulfosoma_profundi
GQ844379.1.1481	0	0	0	0	0	0	0	0	0	0	0	118	199	449	0	0	0	d__Bacteria	p__Campilobacterota	c__Campylobacteria	o__Campylobacterales	f__Arcobacteraceae	g__Unclassified	s__Unclassified
FM956477.1.1443	0	0	0	0	0	0	0	0	110	0	44	0	0	0	0	0	0	d__Bacteria	p__Pseudomonadota	c__Alphaproteobacteria	o__Rhodobacterales	f__Rhodobacteraceae	g__Rhodobaculum	s__Rhodobaca_sp.
EU050927.1.1392	0	0	0	0	0	0	0	0	0	0	30	0	0	0	0	0	0	d__Bacteria	p__Actinomycetota	c__Acidimicrobiia	o__Actinomarinales	f__Unclassified	g__Unclassified	s__Unclassified
EF125397.1.1523	0	0	0	0	0	0	0	0	112	0	138	0	0	0	0	0	45	d__Bacteria	p__Gemmatimonadota	c__BD2-11_terrestrial_group	o__BD2-11_terrestrial_group	f__BD2-11_terrestrial_group	g__BD2-11_terrestrial_group	s__Unclassified
JN430051.1.1475	0	0	0	0	0	0	0	0	263	3	30	0	0	0	0	0	0	d__Bacteria	p__Verrucomicrobiota	c__Verrucomicrobiae	o__Opitutales	f__Puniceicoccaceae	g__Verruc-01	s__Unclassified
EU542468.1.1501	0	0	0	0	0	0	0	0	0	0	0	0	0	110	0	0	577	d__Bacteria	p__Pseudomonadota	c__Gammaproteobacteria	o__Steroidobacterales	f__Woeseiaceae	g__JTB255_marine_benthic_group	s__Unclassified
EU628548.1.1295	0	0	0	0	0	0	0	0	0	0	0	0	0	0	0	0	0	d__Bacteria	p__Cyanobacteriota	c__Cyanobacteriia	o__Cyanobacteriales	f__Rubidibacteraceae	g__Dactylococcopsis_PCC-8305	s__Euhalothece_natronophila
AB539923.1.1282	0	0	0	0	0	0	0	0	0	0	0	0	0	214	0	0	543	d__Archaea	p__Halobacterota	c__Methanosarcinia	o__Methanosarciniales	f__Methanosaetaceae	g__Methanosaeta	s__Unclassified
JX504296.1.1499	0	0	0	0	0	0	0	0	0	0	0	18	0	0	6	0	0	d__Bacteria	p__Chloroflexota	c__Anaerolineae	o__Ardenticatenales	f__Unclassified	g__Unclassified	s__Unclassified
JQ739022.1.1536	0	0	0	0	0	0	0	0	74	0	79	0	0	96	0	0	257	d__Bacteria	p__Desulfobacterota	c__Desulfobacteria	o__Desulfobacterales	f__Desulfococcaceae	g__Unclassified	s__Unclassified
EU857676.1.1380	0	0	0	0	0	0	0	0	35	0	0	0	0	0	0	0	0	d__Bacteria	p__Pseudomonadota	c__Alphaproteobacteria	o__Rhodobacterales	f__Rhodobacteraceae	g__Rubribacterium	s__Rubribacterium_polymorphum
JQ316606.1.1361	0	0	0	0	0	0	0	0	0	0	0	42	0	18	251	334	77	d__Bacteria	p__Chloroflexota	c__Anaerolineae	o__SBR1031	f__SBR1031	g__SBR1031	s__Unclassified
AF254399.1.1489	0	0	0	0	0	0	0	0	0	0	0	0	0	0	51	667	26	d__Bacteria	p__Calditrichota	c__Calditrichia	o__Calditrichales	f__Calditrichaceae	g__Calorithrix	s__Unclassified
FJ612247.1.1446	0	0	0	0	160	211	75	173	0	0	5	0	0	0	0	0	0	d__Bacteria	p__Cyanobacteriota	c__Cyanobacteriia	o__Synechococcales	f__Cyanobiaceae	g__Cyanobium_PCC-6307	s__Unclassified
FM242215.1.1456	0	0	0	0	0	0	0	0	0	0	0	0	0	114	0	0	411	d__Bacteria	p__Pseudomonadota	c__Gammaproteobacteria	o__Chromatiales	f__Chromatiaceae	g__Candidatus_Thiobios	s__Unclassified
DQ486481.1.1402	0	0	0	0	141	173	227	192	0	0	6	0	0	0	0	0	0	d__Bacteria	p__Pseudomonadota	c__Alphaproteobacteria	o__Rhodospirillales	f__Terasakiellaceae	g__Unclassified	s__alpha_proteobacterium
GU437457.1.1492	0	0	0	0	0	0	0	0	0	0	0	51	0	0	14	0	0	d__Bacteria	p__Pseudomonadota	c__Alphaproteobacteria	o__Kordiimonadales	f__Iodidimonadaceae	g__Iodidimonas	s__Unclassified
KY770584.1.1392	12	30	16	11	140	191	203	124	0	0	0	0	0	0	0	0	0	d__Bacteria	p__Pseudomonadota	c__Alphaproteobacteria	o__Sphingomonadales	f__Sphingomonadaceae	g__Porphyrobacter	s__Porphyrobacter_sp.
LN571550.1.1332	97	97	44	69	145	88	103	82	0	0	0	0	0	0	0	0	0	d__Bacteria	p__Bdellovibrionota	c__Bdellovibrionia	o__Bdellovibrionales	f__Bdellovibrionaceae	g__OM27_clade	s__Unclassified
GQ182398.1.1423	0	0	0	0	0	0	0	0	0	0	0	0	0	18	115	560	31	d__Bacteria	p__Desulfobacterota	c__Syntrophobacteria	o__Syntrophobacterales	f__Syntrophobacteraceae	g__Syntrophobacter	s__Unclassified
KM823666.1.1541	0	0	0	0	0	0	0	0	0	0	0	0	0	0	0	0	0	d__Bacteria	p__Pseudomonadota	c__Gammaproteobacteria	o__Gammaproteobacteria_Incertae_Sedis	f__Unclassified_Family	g__Wenzhouxiangella	s__Unclassified
AJ276274.1.1474	0	0	0	0	0	0	0	0	0	0	0	722	0	0	0	0	0	d__Bacteria	p__Actinomycetota	c__Actinobacteria	o__Corynebacteriales	f__Mycobacteriaceae	g__Mycobacterium	s__Mycobacterium_frederiksbergense
JN825588.1.1383	0	0	0	0	0	0	0	0	0	0	0	0	0	0	0	0	0	d__Bacteria	p__Planctomycetota	c__Phycisphaerae	o__Phycisphaerales	f__Phycisphaeraceae	g__Unclassified	s__Unclassified
HQ183982.1.1522	0	0	0	0	0	0	0	0	117	0	10	0	0	0	0	0	28	d__Bacteria	p__Planctomycetota	c__Phycisphaerae	o__MSBL9	f__SG8-4	g__SG8-4	s__Unclassified
EU328017.1.1481	0	0	0	0	0	0	0	0	0	0	0	17	5	0	0	0	0	d__Bacteria	p__Bacteroidota	c__Bacteroidia	o__Flavobacteriales	f__Cryomorphaceae	g__Owenweeksia	s__Unclassified
EU491387.1.1501	0	0	0	0	0	0	0	0	0	0	47	0	0	0	0	0	0	d__Bacteria	p__Pseudomonadota	c__Gammaproteobacteria	o__Nitrosococcales	f__Nitrosococcaceae	g__AqS1	s__Unclassified
LUZK01000098.55.1564	0	0	0	0	0	0	0	0	0	0	0	414	27	65	78	0	0	d__Bacteria	p__Bacteroidota	c__Bacteroidia	o__Bacteroidales	f__Marinilabiliaceae	g__Unclassified	s__Bacteroidales_bacterium
KC012836.1.1422	0	0	0	0	0	0	0	0	0	0	0	210	121	312	0	0	0	d__Bacteria	p__Pseudomonadota	c__Gammaproteobacteria	o__Oceanospirillales	f__Nitrincolaceae	g__Neptuniibacter	s__bacterium_BW3SW2
JQ738976.1.1462	0	0	0	0	0	0	0	0	57	0	85	0	0	0	0	0	11	d__Bacteria	p__Chloroflexota	c__Anaerolineae	o__Ardenticatenales	f__Unclassified	g__Unclassified	s__Unclassified
EU802154.1.1499	44	48	40	57	151	113	92	147	0	0	0	13	0	0	0	0	0	d__Bacteria	p__Pseudomonadota	c__Gammaproteobacteria	o__Burkholderiales	f__MWH-UniP1_aquatic_group	g__MWH-UniP1_aquatic_group	s__Unclassified
JX240442.1.1496	21	28	9	0	19	19	30	32	0	4	0	0	0	26	0	0	0	d__Bacteria	p__Bacteroidota	c__Rhodothermia	o__Balneolales	f__Balneolaceae	g__Unclassified	s__Unclassified
KF836249.1.1518	0	0	0	0	0	0	0	0	0	0	0	0	0	0	0	0	0	d__Bacteria	p__NB1-j	c__NB1-j	o__NB1-j	f__NB1-j	g__NB1-j	s__Unclassified
AB806072.1.1438	0	0	0	0	0	0	0	0	197	0	107	0	0	31	0	0	121	d__Bacteria	p__Chloroflexota	c__Dehalococcoidia	o__GIF9	f__AB-539-J10	g__SCGC-AB-539-J10	s__Unclassified
KP223254.1.1508	0	0	0	0	0	0	0	0	0	0	0	0	0	0	0	0	0	d__Bacteria	p__Desulfobacterota	c__Desulfobacteria	o__Desulfobacterales	f__Desulfosarcinaceae	g__Desulfonatronobacter	s__Desulfonatronobacter_acetoxydans
KU578637.1.1369	75	47	53	12	184	141	75	110	0	0	0	0	0	0	0	0	0	d__Bacteria	p__Actinomycetota	c__Acidimicrobiia	o__Microtrichales	f__Ilumatobacteraceae	g__Unclassified	s__Unclassified
KJ734917.1.1485	0	0	0	0	0	0	0	0	75	0	146	0	0	0	0	0	0	d__Bacteria	p__Actinomycetota	c__Acidimicrobiia	o__Microtrichales	f__Unclassified	g__Unclassified	s__Unclassified
EF999394.1.1520	0	0	0	0	0	0	0	0	0	0	0	0	0	0	224	469	0	d__Bacteria	p__Latescibacterota	c__Latescibacteria	o__Latescibacterales	f__Latescibacteraceae	g__Latescibacteraceae	s__Unclassified
AM997884.1.1511	0	0	0	0	0	0	0	0	556	0	14	0	0	0	0	0	0	d__Bacteria	p__Verrucomicrobiota	c__Verrucomicrobiae	o__Verrucomicrobiales	f__DEV007	g__DEV007	s__Unclassified
JQ738975.1.1481	0	0	0	0	0	0	0	0	149	0	116	0	0	16	0	0	21	d__Bacteria	p__Chloroflexota	c__Anaerolineae	o__Anaerolineales	f__Anaerolineaceae	g__ADurb.Bin120	s__Unclassified
DQ837292.1.1257	0	0	0	0	0	0	0	0	452	0	65	0	0	13	0	0	0	d__Archaea	p__Thermoplasmatota	c__Thermoplasmata	o__SG8-5	f__SG8-5	g__SG8-5	s__Unclassified
HM041953.1.1461	0	0	0	0	0	0	0	0	185	0	27	0	0	102	0	11	137	d__Bacteria	p__Chloroflexota	c__Anaerolineae	o__SBR1031	f__SBR1031	g__SBR1031	s__Unclassified
FJ172065.1.1479	54	84	28	27	98	105	154	125	0	0	0	0	0	0	0	0	0	d__Bacteria	p__Actinomycetota	c__Actinobacteria	o__Micrococcales	f__Microbacteriaceae	g__SV1-3	s__Unclassified
FJ712525.1.1520	0	0	0	0	0	0	0	0	17	0	11	32	0	12	138	300	18	d__Bacteria	p__Chloroflexota	c__Anaerolineae	o__Unclassified	f__Unclassified	g__Unclassified	s__Unclassified
AB491854.1.1445	0	0	0	0	0	0	0	0	0	0	0	0	0	0	0	0	0	d__Bacteria	p__Pseudomonadota	c__Alphaproteobacteria	o__Rhodobacterales	f__Rhodobacteraceae	g__Rubribacterium	s__Unclassified
FJ152987.1.1483	109	105	51	53	33	49	46	42	0	0	0	0	0	0	0	0	0	d__Bacteria	p__Bacteroidota	c__Rhodothermia	o__Balneolales	f__Balneolaceae	g__Unclassified	s__Unclassified
KC853003.1.1415	0	0	0	0	0	0	0	0	104	0	24	0	0	0	0	0	10	d__Bacteria	p__Bacteroidota	c__Bacteroidia	o__Bacteroidales	f__ML635J-40_aquatic_group	g__ML635J-40_aquatic_group	s__Unclassified
GU056107.1.1444	0	0	0	0	0	0	0	0	36	0	8	0	0	76	15	116	100	d__Bacteria	p__Chloroflexota	c__Anaerolineae	o__Anaerolineales	f__Anaerolineaceae	g__Unclassified	s__Unclassified
HQ396925.1.1491	0	0	0	0	0	0	0	0	0	0	0	0	0	29	0	0	146	d__Bacteria	p__Actinomycetota	c__Acidimicrobiia	o__Actinomarinales	f__Unclassified	g__Unclassified	s__Unclassified
KT459360.1.1238	0	0	0	0	0	0	0	0	0	0	0	200	0	0	23	0	21	d__Archaea	p__Halobacterota	c__Halobacteria	o__Halobacterales	f__Haloferacaceae	g__Natronococcus	s__Natronococcus_sp.
CP032090.1474875.1476417	0	0	0	16	0	32	9	17	0	0	0	578	0	0	0	0	0	d__Bacteria	p__Pseudomonadota	c__Gammaproteobacteria	o__Alteromonadales	f__Pseudoalteromonadaceae	g__Pseudoalteromonas	s__Pseudoalteromonas_donghaensis
EU592468.1.1481	0	0	0	0	0	0	0	0	208	0	219	0	0	20	0	0	40	d__Bacteria	p__Bacillota	c__Dethiobacteria	o__Dethiobacterales	f__Dethiobacteraceae	g__Unclassified	s__Unclassified
JN436638.1.1362	174	138	102	130	0	0	0	0	0	0	0	17	0	0	0	0	0	d__Bacteria	p__Bdellovibrionota	c__Bdellovibrionia	o__Bdellovibrionales	f__Bdellovibrionaceae	g__OM27_clade	s__Unclassified
FJ152934.1.1480	0	0	0	0	11	0	10	16	0	0	0	0	0	0	0	0	0	d__Bacteria	p__Actinomycetota	c__Actinobacteria	o__Nitriliruptorales	f__Nitriliruptoraceae	g__Egicoccus	s__Unclassified
GU437573.1.1531	0	0	0	0	0	0	0	0	0	0	0	0	0	0	0	0	0	d__Bacteria	p__Pseudomonadota	c__Gammaproteobacteria	o__Gammaproteobacteria_Incertae_Sedis	f__Unclassified_Family	g__Unclassified	s__Unclassified
FJ462063.1.1481	0	0	0	0	0	0	0	0	65	0	37	76	0	0	85	0	11	d__Bacteria	p__Bacteroidota	c__Bacteroidia	o__Bacteroidales	f__SB-5	g__SB-5	s__Unclassified
JN038247.1.1485	0	0	0	0	0	0	0	0	0	0	0	198	0	0	379	0	0	d__Bacteria	p__Chloroflexota	c__Anaerolineae	o__Caldilineales	f__Caldilineaceae	g__Unclassified	s__Unclassified
GQ263758.1.1473	0	0	0	0	0	0	0	0	0	0	12	0	0	0	0	0	0	d__Bacteria	p__Bacteroidota	c__Rhodothermia	o__Balneolales	f__Balneolaceae	g__Unclassified	s__Unclassified
KJ548893.1.1445	0	0	0	0	0	0	0	0	0	0	0	654	0	0	0	0	0	d__Bacteria	p__Pseudomonadota	c__Alphaproteobacteria	o__Rhizobiales	f__Hyphomicrobiaceae	g__Hyphomicrobium	s__Unclassified
JN432983.1.1378	0	0	0	0	0	0	0	0	0	0	0	83	8	0	0	0	0	d__Bacteria	p__Chloroflexota	c__Anaerolineae	o__SBR1031	f__A4b	g__A4b	s__Unclassified
FJ710687.1.1483	0	0	0	0	0	0	0	0	0	0	0	0	0	38	0	0	520	d__Bacteria	p__Chloroflexota	c__Anaerolineae	o__Ardenticatenales	f__Unclassified	g__Unclassified	s__Unclassified
AACY020311334.1.1454	0	0	0	0	0	0	0	0	0	0	0	17	4	11	0	0	0	d__Bacteria	p__Bacteroidota	c__Bacteroidia	o__Flavobacteriales	f__Cryomorphaceae	g__Owenweeksia	s__Unclassified
EF157236.1.1431	0	0	0	0	0	0	0	0	14	0	0	0	0	0	0	0	0	d__Bacteria	p__Planctomycetota	c__Phycisphaerae	o__Phycisphaerales	f__Phycisphaeraceae	g__Unclassified	s__Unclassified
JQ739127.1.1476	0	0	0	0	0	0	0	0	140	0	103	0	0	23	0	0	40	d__Bacteria	p__Planctomycetota	c__Planctomycetes	o__Pirellulales	f__Pirellulaceae	g__Pirellula	s__Unclassified
GQ138312.1.1394	0	0	0	0	0	0	0	0	245	0	49	0	0	16	0	0	15	d__Bacteria	p__Planctomycetota	c__Phycisphaerae	o__MSBL9	f__KCLunmb-38-53	g__KCLunmb-38-53	s__Unclassified
JQ427592.1.1475	65	59	36	22	86	111	103	126	0	0	0	0	0	0	0	0	0	d__Bacteria	p__Actinomycetota	c__Actinobacteria	o__Nitriliruptorales	f__Nitriliruptoraceae	g__Egicoccus	s__Unclassified
GU208504.1.1455	0	0	0	0	0	0	0	0	0	0	0	0	0	0	0	0	0	d__Bacteria	p__Acidobacteriota	c__Thermoanaerobaculia	o__Thermoanaerobaculales	f__Thermoanaerobaculaceae	g__Subgroup_10	s__Unclassified
DQ115993.1.1493	0	0	0	0	0	0	0	0	0	0	0	0	0	0	0	0	0	d__Bacteria	p__Verrucomicrobiota	c__Verrucomicrobiae	o__Verrucomicrobiales	f__DEV007	g__DEV007	s__Unclassified
AB491704.1.1363	11	0	0	25	0	0	0	0	26	224	14	0	0	20	0	0	0	d__Bacteria	p__Pseudomonadota	c__Alphaproteobacteria	o__Rhodobacterales	f__Rhodobacteraceae	g__Roseovarius	s__Unclassified
KC009961.1.1426	0	0	0	0	0	0	0	0	0	0	0	0	0	10	0	0	72	d__Bacteria	p__Planctomycetota	c__Pla3_lineage	o__Pla3_lineage	f__Pla3_lineage	g__Pla3_lineage	s__Unclassified
HM128821.1.1442	58	52	23	31	89	125	143	106	0	0	0	0	0	0	0	0	0	d__Bacteria	p__Actinomycetota	c__Actinobacteria	o__Micrococcales	f__Microbacteriaceae	g__Candidatus_Aquiluna	s__Unclassified
FJ746203.1.1474	0	0	0	0	0	0	0	0	0	0	6	0	0	0	0	0	0	d__Bacteria	p__Planctomycetota	c__Phycisphaerae	o__CCM11a	f__CCM11a	g__CCM11a	s__Unclassified
GQ181655.1.1420	0	0	0	0	0	0	0	0	0	0	0	0	0	0	27	584	16	d__Bacteria	p__Desulfobacterota	c__Syntrophia	o__Syntrophales	f__Syntrophaceae	g__Syntrophus	s__Unclassified
AY725424.1.1493	0	0	0	0	0	0	0	0	388	0	62	0	0	0	0	0	25	d__Bacteria	p__Desulfobacterota	c__Desulfovibrionia	o__Desulfovibrionales	f__Desulfonatronaceae	g__Desulfonatronum	s__Desulfonatronum_cooperativum
FJ516878.1.1524	0	0	0	0	0	0	0	0	19	0	0	0	0	52	50	132	163	d__Bacteria	p__Desulfobacterota	c__Desulfobaccia	o__Desulfobaccales	f__Desulfobaccaceae	g__Desulfobacca	s__Unclassified
AB805888.1.1415	0	0	0	0	0	0	0	0	0	0	0	622	0	0	0	0	0	d__Bacteria	p__Patescibacteria	c__Parcubacteria	o__Parcubacteria	f__Parcubacteria	g__Parcubacteria	s__Unclassified
JN497669.1.1449	0	0	0	0	0	0	0	0	36	0	6	0	0	0	0	0	0	d__Bacteria	p__Verrucomicrobiota	c__Lentisphaeria	o__Oligosphaerales	f__Oligosphaeraceae	g__SBZC-1223	s__Unclassified
AY869687.1.1528	0	0	0	0	0	0	0	0	162	0	49	0	0	39	0	0	157	d__Bacteria	p__Desulfobacterota	c__Desulfobacteria	o__Desulfobacterales	f__Desulfosarcinaceae	g__Unclassified	s__Unclassified
KX213962.1.1340	0	0	0	0	0	0	0	0	0	0	0	65	3	0	183	307	0	d__Bacteria	p__Chloroflexota	c__Anaerolineae	o__Anaerolineales	f__Anaerolineaceae	g__Unclassified	s__Unclassified
FJ744950.1.1354	51	44	19	20	169	86	107	111	0	0	0	12	0	0	0	0	0	d__Bacteria	p__Actinomycetota	c__Actinobacteria	o__PeM15	f__PeM15	g__PeM15	s__Unclassified
JN119238.1.1446	0	0	0	0	99	138	73	125	0	0	0	0	0	0	0	0	0	d__Bacteria	p__Cyanobacteriota	c__Cyanobacteriia	o__Synechococcales	f__Cyanobiaceae	g__Cyanobium_PCC-6307	s__Unclassified
KP814671.1.1434	0	0	0	0	0	0	0	0	102	0	10	0	0	71	0	0	169	d__Bacteria	p__Chloroflexota	c__Dehalococcoidia	o__GIF9	f__AB-539-J10	g__AB-539-J10	s__Unclassified
FM165235.1.1462	0	0	0	0	0	0	0	0	0	0	0	42	0	0	285	222	0	d__Bacteria	p__Chloroflexota	c__Anaerolineae	o__SBR1031	f__SBR1031	g__SBR1031	s__Unclassified
HM127796.1.1454	13	27	20	22	143	116	88	182	0	0	0	0	0	0	0	0	0	d__Bacteria	p__Pseudomonadota	c__Gammaproteobacteria	o__Burkholderiales	f__Alcaligenaceae	g__Kerstersia	s__Unclassified
FJ672389.1.1431	0	0	0	0	0	0	0	0	0	0	0	0	0	0	0	0	0	d__Bacteria	p__Planctomycetota	c__Planctomycetes	o__Pirellulales	f__Pirellulaceae	g__Rhodopirellula	s__Unclassified
EU703303.1.1382	52	50	34	19	34	41	43	42	0	0	12	0	0	23	0	0	0	d__Bacteria	p__Bacteroidota	c__Bacteroidia	o__Cytophagales	f__Cyclobacteriaceae	g__Unclassified	s__Unclassified
GQ134753.1.1382	0	0	0	0	0	0	0	0	155	0	24	0	0	12	0	0	36	d__Bacteria	p__Bacteroidota	c__Bacteroidia	o__Bacteroidetes_VC2.1_Bac22	f__Bacteroidetes_VC2.1_Bac22	g__Bacteroidetes_VC2.1_Bac22	s__Unclassified
JQ739002.1.1351	0	0	0	0	0	0	0	0	0	0	0	0	0	0	0	0	0	d__Bacteria	p__Bacteroidota	c__Bacteroidia	o__Chitinophagales	f__Saprospiraceae	g__Phaeodactylibacter	s__Unclassified
HQ727646.1.1505	0	0	0	0	0	0	0	0	0	0	0	0	0	0	27	0	0	d__Bacteria	p__Nitrospirota	c__Nitrospiria	o__Nitrospirales	f__Nitrospiraceae	g__Nitrospira	s__Unclassified
CP012154.240784.242319	0	0	0	0	0	0	0	0	0	0	0	0	0	0	0	0	0	d__Bacteria	p__Pseudomonadota	c__Gammaproteobacteria	o__Gammaproteobacteria_Incertae_Sedis	f__Unclassified_Family	g__Wenzhouxiangella	s__Wenzhouxiangella_marina
KX225427.1.1546	0	0	0	0	0	0	0	0	0	0	0	32	0	0	279	290	0	d__Bacteria	p__Calditrichota	c__Calditrichia	o__Calditrichales	f__Calditrichaceae	g__Calorithrix	s__Calorithrix_insularis
EF585983.1.1496	0	0	0	0	0	0	0	0	410	0	83	0	0	0	0	0	0	d__Bacteria	p__Bacillota	c__Dethiobacteria	o__Dethiobacterales	f__Dethiobacteraceae	g__Unclassified	s__Unclassified
EU487929.1.1294	0	0	0	0	0	0	0	0	0	0	0	0	0	59	0	0	99	d__Bacteria	p__Chloroflexota	c__Anaerolineae	o__Anaerolineales	f__Anaerolineaceae	g__Unclassified	s__Unclassified
FN553920.1.1476	0	0	0	0	0	0	0	0	0	0	0	22	0	27	27	0	249	d__Bacteria	p__Chloroflexota	c__Anaerolineae	o__Ardenticatenales	f__Unclassified	g__Unclassified	s__Unclassified
JN825334.1.1448	0	0	0	0	0	0	0	0	26	0	10	0	0	0	0	0	0	d__Bacteria	p__Cyanobacteriota	c__Cyanobacteriia	o__Phormidesmiales	f__Nodosilineaceae	g__Nodosilinea_PCC-7104	s__Unclassified
HQ916636.1.1346	0	0	0	0	0	0	0	0	0	0	0	133	0	0	27	0	0	d__Bacteria	p__Spirochaetota	c__Leptospirae	o__Leptospirales	f__Leptospiraceae	g__Unclassified	s__Unclassified
JN509233.1.1358	0	0	0	0	0	0	0	0	162	0	59	0	0	0	0	0	13	d__Bacteria	p__Verrucomicrobiota	c__Kiritimatiellae	o__WCHB1-41	f__WCHB1-41	g__WCHB1-41	s__Unclassified
KM823705.1.1519	0	0	0	0	0	0	0	0	0	0	0	0	0	0	0	0	0	d__Bacteria	p__Planctomycetota	c__Phycisphaerae	o__CCM11a	f__CCM11a	g__CCM11a	s__Unclassified
FJ153025.1.1517	0	0	0	0	0	0	0	0	0	0	0	0	0	0	0	0	0	d__Bacteria	p__Gemmatimonadota	c__BD2-11_terrestrial_group	o__BD2-11_terrestrial_group	f__BD2-11_terrestrial_group	g__BD2-11_terrestrial_group	s__Unclassified
JQ426323.1.1517	0	0	0	0	0	0	0	0	0	0	0	0	0	0	0	0	0	d__Bacteria	p__Gemmatimonadota	c__BD2-11_terrestrial_group	o__BD2-11_terrestrial_group	f__BD2-11_terrestrial_group	g__BD2-11_terrestrial_group	s__Unclassified
AB597553.1.1497	0	0	0	0	0	0	0	0	0	0	0	0	0	94	0	0	355	d__Bacteria	p__Pseudomonadota	c__Gammaproteobacteria	o__Chromatiales	f__Chromatiaceae	g__Candidatus_Thiobios	s__Unclassified
FM242327.1.1487	0	0	0	0	0	0	0	0	0	0	0	0	0	0	0	0	0	d__Bacteria	p__Myxococcota	c__Polyangia	o__Nannocystales	f__Nannocystaceae	g__Nannocystis	s__Unclassified
LDZU01003003.440.1915	0	0	0	0	0	0	0	0	50	0	12	0	0	50	0	0	118	d__Bacteria	p__Chloroflexota	c__Anaerolineae	o__SBR1031	f__SBR1031	g__SBR1031	s__Unclassified
GU214133.1.1456	0	0	0	0	0	0	0	0	0	0	0	266	0	0	0	0	0	d__Bacteria	p__Chloroflexota	c__Anaerolineae	o__SBR1031	f__A4b	g__A4b	s__Unclassified
KT715029.1.1337	0	0	0	0	0	0	0	0	543	0	36	0	0	0	0	0	0	d__Archaea	p__Thermoplasmatota	c__Thermoplasmata	o__Marine_Benthic_Group_D_and_DHVEG-1	f__Marine_Benthic_Group_D_and_DHVEG-1	g__Marine_Benthic_Group_D_and_DHVEG-1	s__Unclassified
JN533619.1.1452	0	0	0	0	0	0	0	0	35	0	84	0	0	0	0	0	0	d__Bacteria	p__Verrucomicrobiota	c__Kiritimatiellae	o__WCHB1-41	f__WCHB1-41	g__WCHB1-41	s__Unclassified
HQ697718.1.1528	0	0	0	0	0	0	0	0	0	0	0	0	0	0	0	0	0	d__Bacteria	p__Gemmatimonadota	c__BD2-11_terrestrial_group	o__BD2-11_terrestrial_group	f__BD2-11_terrestrial_group	g__BD2-11_terrestrial_group	s__Unclassified
JN119185.1.1438	83	106	52	78	68	43	55	68	0	0	0	22	0	0	0	0	0	d__Bacteria	p__Actinomycetota	c__Actinobacteria	o__Micrococcales	f__Microbacteriaceae	g__SV1-3	s__Unclassified
JQ427519.1.1475	0	0	0	0	0	0	0	0	0	0	0	0	0	0	0	0	0	d__Bacteria	p__Pseudomonadota	c__Alphaproteobacteria	o__Tistrellales	f__Geminicoccaceae	g__Unclassified	s__Unclassified
EU283567.1.1323	0	0	0	0	0	0	0	0	0	0	0	0	0	0	0	0	0	d__Bacteria	p__Chloroflexota	c__Anaerolineae	o__Ardenticatenales	f__Unclassified	g__Unclassified	s__Unclassified
JQ739123.1.1497	0	0	0	0	0	0	0	0	83	0	22	0	0	0	0	0	0	d__Bacteria	p__Verrucomicrobiota	c__Kiritimatiellae	o__WCHB1-41	f__WCHB1-41	g__WCHB1-41	s__Unclassified
KP939041.1.1482	0	0	0	0	0	0	0	0	0	0	0	173	0	0	384	0	0	d__Bacteria	p__Chloroflexota	c__Chloroflexia	o__Chloroflexales	f__Chloroflexaceae	g__Chloroflexus	s__Chloroflexus_islandicus
LWQS01000112.3.1484	0	0	0	0	0	0	0	0	0	0	0	160	0	0	397	0	0	d__Bacteria	p__Chloroflexota	c__Chloroflexia	o__Chloroflexales	f__Chloroflexaceae	g__Chloroflexus	s__Chloroflexus_sp.
AF373920.1.1481	0	0	0	0	0	0	0	0	50	0	0	0	0	0	0	0	0	d__Bacteria	p__Desulfobacterota	c__Desulfovibrionia	o__Desulfovibrionales	f__Desulfonatronaceae	g__Desulfonatronum	s__Desulfonatronum_thiodismutans
MG551514.1.1502	0	0	0	0	0	0	0	0	0	0	0	60	0	507	0	0	0	d__Bacteria	p__Pseudomonadota	c__Gammaproteobacteria	o__Gammaproteobacteria_Incertae_Sedis	f__Unclassified_Family	g__Unclassified	s__Unclassified
KC358302.1.1269	0	0	0	0	34	38	38	39	0	3	17	0	0	0	0	0	0	d__Bacteria	p__Pseudomonadota	c__Alphaproteobacteria	o__Rhodobacterales	f__Rhodobacteraceae	g__Rhodobaculum	s__Unclassified
KM823767.1.1542	0	0	0	0	0	0	0	0	0	0	0	0	0	18	26	54	269	d__Bacteria	p__Zixibacteria	c__Zixibacteria	o__Zixibacteria	f__Zixibacteria	g__Zixibacteria	s__Unclassified
KM221458.1.1516	0	0	0	0	0	0	0	0	0	0	0	520	0	0	43	0	0	d__Bacteria	p__Nitrospirota	c__Thermodesulfovibrionia	o__Unclassified	f__Unclassified	g__Unclassified	s__Unclassified
KF964613.1.1484	0	0	0	0	15	16	24	19	0	0	0	0	0	0	0	0	0	d__Bacteria	p__Actinomycetota	c__Actinobacteria	o__Nitriliruptorales	f__Nitriliruptoraceae	g__Egicoccus	s__Unclassified
KU306340.1.1453	0	0	0	0	0	0	0	0	0	0	0	32	0	0	268	258	0	d__Bacteria	p__Calditrichota	c__Calditrichia	o__Calditrichales	f__Calditrichaceae	g__Calorithrix	s__Calorithrix_insularis
KM410921.1.1273	0	0	0	0	0	0	0	0	0	0	0	0	12	465	0	12	69	d__Bacteria	p__Campilobacterota	c__Campylobacteria	o__Campylobacterales	f__Sulfurimonadaceae	g__Sulfurimonas	s__Unclassified
JQ245553.1.1420	0	0	0	0	0	0	0	0	230	0	33	0	0	35	0	0	91	d__Bacteria	p__Desulfobacterota	c__Desulfobacteria	o__Desulfatiglandales	f__Desulfatiglandaceae	g__Desulfatiglans	s__Unclassified
HG917562.1.1452	74	64	39	30	80	91	83	83	0	0	0	0	0	0	0	0	0	d__Bacteria	p__Bacteroidota	c__Bacteroidia	o__Sphingobacteriales	f__NS11-12_marine_group	g__NS11-12_marine_group	s__Unclassified
CBTT010008867.52.1999	0	0	0	0	0	0	0	0	0	0	0	0	0	219	0	0	85	d__Eukaryota	p__Arthropoda	c__Insecta	o__Diptera	f__Diptera	g__Diptera	s__Chironomus_tentans
AB722112.1.1377	0	0	0	0	0	0	0	0	0	0	0	0	0	0	0	0	0	d__Bacteria	p__Planctomycetota	c__Phycisphaerae	o__CCM11a	f__CCM11a	g__CCM11a	s__Unclassified
EF444712.1.1201	0	0	0	0	0	0	0	0	0	0	0	106	0	401	45	0	0	d__Bacteria	p__Pseudomonadota	c__Zetaproteobacteria	o__Mariprofundales	f__Mariprofundaceae	g__Mariprofundus	s__Unclassified
LCNU01000021.3842.7159	0	0	0	20	0	0	0	0	0	0	0	20	0	252	6	0	136	d__Archaea	p__Nanoarchaeota	c__Nanoarchaeia	o__Woesearchaeales	f__GW2011_GWC1_47_15	g__GW2011_GWC1_47_15	s__Candidatus_Amesbacteria
KU324296.1.1495	0	0	0	0	0	0	0	0	13	0	70	0	0	17	0	0	44	d__Bacteria	p__Actinomycetota	c__Acidimicrobiia	o__Actinomarinales	f__Unclassified	g__Unclassified	s__Unclassified
EF126219.1.1496	0	0	0	0	0	0	0	0	0	0	5	0	0	0	0	0	0	d__Bacteria	p__Planctomycetota	c__Phycisphaerae	o__CCM11a	f__CCM11a	g__CCM11a	s__Unclassified
AB806281.1.1519	0	0	0	0	0	0	0	0	141	0	150	0	0	0	0	0	0	d__Bacteria	p__Verrucomicrobiota	c__Kiritimatiellae	o__WCHB1-41	f__WCHB1-41	g__WCHB1-41	s__Unclassified
KC577145.1.1538	0	0	0	0	0	0	0	0	0	0	0	0	0	0	0	0	0	d__Bacteria	p__Pseudomonadota	c__Gammaproteobacteria	o__Nitrococcales	f__Nitrococcaceae	g__Aquisalimonas	s__Aquisalimonas_halophila
JN504346.1.1373	0	0	0	0	0	0	0	0	121	0	33	0	0	15	0	0	23	d__Bacteria	p__Planctomycetota	c__Planctomycetes	o__Pirellulales	f__Pirellulaceae	g__Pir4_lineage	s__Unclassified
HQ857646.1.1461	0	0	0	0	0	0	0	0	0	0	15	0	0	0	22	0	210	d__Bacteria	p__Chloroflexota	c__OLB14	o__OLB14	f__OLB14	g__OLB14	s__Unclassified
KC358310.1.1332	46	77	65	133	56	52	79	35	0	0	0	0	0	0	0	0	0	d__Bacteria	p__Bacillota	c__Bacilli	o__Izemoplasmatales	f__Izemoplasmatales	g__Izemoplasmatales	s__Unclassified
JN825619.1.1380	0	0	0	0	0	0	0	0	104	0	47	0	0	0	0	0	0	d__Bacteria	p__Planctomycetota	c__Planctomycetes	o__Pirellulales	f__Pirellulaceae	g__Rhodopirellula	s__Unclassified
JN825380.1.1458	0	0	0	0	0	0	0	0	0	0	0	0	0	0	0	0	0	d__Bacteria	p__Pseudomonadota	c__Alphaproteobacteria	o__Kiloniellales	f__Kiloniellaceae	g__Pelagibius	s__Unclassified
KX062031.1.1302	0	0	0	0	0	0	0	0	0	0	0	0	7	29	0	0	0	d__Bacteria	p__Bacteroidota	c__Rhodothermia	o__Balneolales	f__Balneolaceae	g__Unclassified	s__Unclassified
AB597541.1.1498	0	0	0	0	0	0	0	0	156	0	10	0	0	0	0	0	20	d__Bacteria	p__Pseudomonadota	c__Gammaproteobacteria	o__Nitrosococcales	f__Nitrosococcaceae	g__CI75cm.2.12	s__Unclassified
AY464939.1.1518	0	0	0	0	0	0	0	0	0	0	0	122	25	64	43	0	0	d__Bacteria	p__Desulfobacterota	c__Desulfovibrionia	o__Desulfovibrionales	f__Desulfomicrobiaceae	g__Desulfomicrobium	s__Desulfomicrobium_thermophilum
KM504518.1.1398	0	0	0	0	0	0	0	0	0	0	0	0	0	0	0	0	0	d__Bacteria	p__Pseudomonadota	c__Gammaproteobacteria	o__Gammaproteobacteria_Incertae_Sedis	f__Unclassified_Family	g__Wenzhouxiangella	s__Wenzhouxiangella_marina
HM127832.1.1462	75	123	63	130	39	29	35	42	0	0	0	0	0	0	0	0	0	d__Bacteria	p__Pseudomonadota	c__Gammaproteobacteria	o__Oceanospirillales	f__Litoricolaceae	g__Litoricola	s__Unclassified
JN428515.1.1476	0	0	0	0	0	0	0	0	80	0	13	0	0	0	0	0	0	d__Bacteria	p__Pseudomonadota	c__Gammaproteobacteria	o__Gammaproteobacteria_Incertae_Sedis	f__Unclassified_Family	g__Unclassified	s__Unclassified
KM585448.1.1439	0	0	0	0	0	0	0	0	48	0	12	15	0	60	33	133	83	d__Bacteria	p__Chloroflexota	c__Anaerolineae	o__RBG-13-54-9	f__RBG-13-54-9	g__RBG-13-54-9	s__Unclassified
DQ811863.1.1481	0	0	0	0	0	0	0	0	0	0	0	0	0	16	0	0	191	d__Bacteria	p__Chloroflexota	c__Anaerolineae	o__Ardenticatenales	f__Unclassified	g__Unclassified	s__Unclassified
FJ516995.1.1523	0	0	0	0	0	0	0	0	0	0	0	85	0	0	229	0	0	d__Bacteria	p__Desulfobacterota	c__Unclassified	o__Unclassified	f__Unclassified	g__Unclassified	s__Unclassified
JN119244.1.1494	48	57	36	33	81	86	93	99	0	0	0	0	0	0	0	0	0	d__Bacteria	p__Pseudomonadota	c__Gammaproteobacteria	o__Burkholderiales	f__MWH-UniP1_aquatic_group	g__MWH-UniP1_aquatic_group	s__Unclassified
JQ245571.1.1375	0	0	0	0	0	0	0	0	0	0	7	0	0	117	0	0	225	d__Bacteria	p__Bacteroidota	c__Bacteroidia	o__Bacteroidales	f__Prolixibacteraceae	g__Unclassified	s__Unclassified
JN523262.1.1451	0	0	0	0	0	12	0	0	10	8	0	0	0	0	0	0	0	d__Bacteria	p__Verrucomicrobiota	c__Verrucomicrobiae	o__Verrucomicrobiales	f__Rubritaleaceae	g__Haloferula	s__Unclassified
AB078038.1.1474	0	0	0	0	0	0	0	0	0	0	0	0	0	0	0	0	0	d__Bacteria	p__Bacteroidota	c__Bacteroidia	o__Cytophagales	f__Cyclobacteriaceae	g__Fulvivirga	s__Flexithrix_dorotheae
JN437559.1.1376	0	0	0	0	0	0	0	0	88	0	40	0	0	0	0	0	17	d__Bacteria	p__Pseudomonadota	c__Alphaproteobacteria	o__Rhodobacterales	f__Rhodobacteraceae	g__Limibaculum	s__Unclassified
KP091101.1.1483	0	0	0	0	0	0	0	0	176	0	91	0	0	0	0	0	13	d__Bacteria	p__LCP-89	c__LCP-89	o__LCP-89	f__LCP-89	g__LCP-89	s__Unclassified
EU542431.1.1518	0	0	0	0	0	0	0	0	0	0	0	0	2	46	0	229	245	d__Bacteria	p__Desulfobacterota	c__Syntrophobacteria	o__Syntrophobacterales	f__Syntrophobacteraceae	g__Unclassified	s__Unclassified
AM935790.1.1315	0	0	0	0	0	0	0	0	0	0	50	0	0	0	0	0	0	d__Bacteria	p__Chloroflexota	c__OLB14	o__OLB14	f__OLB14	g__OLB14	s__Unclassified
KF271238.1.1387	0	0	0	0	0	0	0	0	228	0	13	0	0	0	0	0	0	d__Bacteria	p__Pseudomonadota	c__Alphaproteobacteria	o__Caulobacterales	f__Hyphomonadaceae	g__Hyphomonas	s__Unclassified
KF097670.1.1344	0	0	0	0	0	9	9	11	0	0	29	0	0	0	0	0	0	d__Bacteria	p__Actinomycetota	c__Acidimicrobiia	o__Microtrichales	f__Ilumatobacteraceae	g__Ilumatobacteraceae	s__Unclassified
HM748809.1.1486	0	0	0	0	0	0	0	0	24	0	0	0	0	17	0	0	53	d__Bacteria	p__Bacteroidota	c__Bacteroidia	o__Bacteroidales	f__Williamwhitmaniaceae	g__Blvii28_wastewater-sludge_group	s__Unclassified
DQ432376.1.1521	0	0	0	0	0	0	0	0	0	0	0	0	0	0	0	0	0	d__Bacteria	p__Pseudomonadota	c__Gammaproteobacteria	o__Nitrococcales	f__Halorhodospiraceae	g__Halorhodospira	s__Unclassified
JQ739016.1.1505	0	0	0	0	0	0	0	0	108	0	0	0	0	0	0	0	0	d__Bacteria	p__Spirochaetota	c__Spirochaetia	o__Spirochaetales	f__Spirochaetaceae	g__Alkalispirochaeta	s__Unclassified
EF690571.1.1442	0	0	0	0	0	0	0	0	0	0	0	0	0	0	0	0	0	d__Archaea	p__Halobacterota	c__Halobacteria	o__Halobacterales	f__Haloferacaceae	g__Natronorubrum	s__Unclassified
MK096443.1.1479	88	88	42	128	70	32	49	17	0	0	0	0	0	0	0	0	0	d__Bacteria	p__Bacteroidota	c__Bacteroidia	o__Cytophagales	f__Cyclobacteriaceae	g__Unclassified	s__Cyclobacteriaceae_bacterium
JN488175.1.1372	0	0	0	0	0	0	0	0	60	0	15	0	0	0	0	0	17	d__Bacteria	p__Spirochaetota	c__Spirochaetia	o__Spirochaetales	f__Spirochaetaceae	g__Sediminispirochaeta	s__Unclassified
JX472350.1.1358	0	0	0	0	0	0	0	0	0	0	0	19	4	17	174	299	0	d__Bacteria	p__Acidobacteriota	c__Aminicenantia	o__Aminicenantales	f__Aminicenantales	g__Aminicenantales	s__Unclassified
GQ848219.1.1427	0	0	0	0	0	0	0	0	370	0	75	0	0	0	0	0	0	d__Bacteria	p__Bacillota	c__Dethiobacteria	o__Dethiobacterales	f__Dethiobacteraceae	g__Unclassified	s__Unclassified
JX472313.1.1354	0	0	0	0	0	0	0	0	40	0	31	0	0	75	0	0	207	d__Bacteria	p__Acidobacteriota	c__Aminicenantia	o__Aminicenantales	f__Aminicenantales	g__Aminicenantales	s__Unclassified
HQ183892.1.1463	0	0	0	0	0	0	0	0	0	0	0	22	0	26	156	96	155	d__Bacteria	p__Chloroflexota	c__Anaerolineae	o__SBR1031	f__SBR1031	g__SBR1031	s__Unclassified
KJ734905.1.1467	0	0	0	0	0	0	0	0	0	0	0	344	3	18	32	0	0	d__Bacteria	p__Cyanobacteriota	c__Sericytochromatia	o__Sericytochromatia	f__Sericytochromatia	g__Sericytochromatia	s__Unclassified
KJ830146.1.1508	0	0	0	0	0	0	0	0	0	0	0	0	0	52	16	384	57	d__Bacteria	p__Caldatribacteriota	c__JS1	o__JS1	f__JS1	g__JS1	s__Unclassified
CU923410.1.1332	0	0	0	0	0	0	0	0	39	0	23	0	0	52	0	0	127	d__Bacteria	p__Chloroflexota	c__Anaerolineae	o__Anaerolineales	f__Anaerolineaceae	g__Pelolinea	s__Unclassified
JN495567.1.1441	0	0	0	0	0	0	0	0	185	0	11	0	0	0	0	0	0	d__Bacteria	p__Latescibacterota	c__Latescibacterota	o__Latescibacterota	f__Latescibacterota	g__Latescibacterota	s__Unclassified
AM882606.1.1524	0	0	0	0	0	0	0	0	0	0	0	0	0	52	0	0	195	d__Bacteria	p__Desulfobacterota	c__Desulfobacteria	o__Desulfatiglandales	f__Desulfatiglandaceae	g__Desulfatiglans	s__Unclassified
GQ354945.1.1461	0	0	0	0	0	0	0	0	0	0	0	37	81	238	0	0	0	d__Bacteria	p__Chloroflexota	c__Anaerolineae	o__Anaerolineales	f__Anaerolineaceae	g__Unclassified	s__Unclassified
EU812984.1.1377	33	52	17	59	92	84	55	66	0	0	0	25	0	0	0	0	0	d__Bacteria	p__Planctomycetota	c__Planctomycetes	o__Pirellulales	f__Pirellulaceae	g__Blastopirellula	s__Unclassified
AB546015.1.1468	0	0	0	0	0	0	0	0	85	0	52	0	0	65	0	0	100	d__Bacteria	p__Bacillota	c__Dethiobacteria	o__Dethiobacterales	f__Dethiobacteraceae	g__Unclassified	s__Unclassified
JQ738989.1.1512	0	0	0	0	0	0	0	0	0	0	0	0	0	0	0	0	0	d__Bacteria	p__Verrucomicrobiota	c__Verrucomicrobiae	o__Opitutales	f__Puniceicoccaceae	g__Verruc-01	s__Unclassified
JN685494.1.1497	0	0	0	0	0	0	0	0	0	0	0	67	109	325	0	0	0	d__Bacteria	p__Campilobacterota	c__Campylobacteria	o__Campylobacterales	f__Arcobacteraceae	g__Unclassified	s__Unclassified
FJ517003.1.1500	0	0	0	0	0	0	0	0	108	0	5	0	0	35	0	0	131	d__Bacteria	p__Pseudomonadota	c__Gammaproteobacteria	o__TDNP-Wbc97-11-7-16	f__TDNP-Wbc97-11-7-16	g__TDNP-Wbc97-11-7-16	s__Unclassified
JX240866.1.1485	0	0	0	0	0	0	0	0	0	0	0	0	0	0	0	0	0	d__Bacteria	p__Actinomycetota	c__Actinobacteria	o__Euzebyales	f__Euzebyaceae	g__Unclassified	s__Unclassified
JN438002.1.1294	0	0	0	0	0	0	0	0	0	0	0	0	134	355	0	0	10	d__Bacteria	p__Campilobacterota	c__Campylobacteria	o__Campylobacterales	f__Helicobacteraceae	g__Unclassified	s__Unclassified
AB304258.1.1487	0	0	0	0	0	0	0	0	0	0	0	48	124	324	0	0	0	d__Bacteria	p__Pseudomonadota	c__Gammaproteobacteria	o__Halothiobacillales	f__Halothiobacillaceae	g__Thiofaba	s__Thiofaba_tepidiphila
DQ841232.1.1305	0	0	0	0	0	0	0	0	0	0	0	0	0	107	12	117	213	d__Archaea	p__Thermoplasmatota	c__Thermoplasmata	o__Unclassified	f__Unclassified	g__Unclassified	s__Unclassified
HQ697809.1.1493	0	0	0	0	0	0	0	0	0	0	0	0	0	0	0	0	0	d__Bacteria	p__Planctomycetota	c__Planctomycetes	o__Planctomycetales	f__Unclassified	g__Unclassified	s__Unclassified
JX521527.1.1482	0	0	0	0	0	0	0	0	0	0	0	23	6	0	115	318	10	d__Bacteria	p__Chloroflexota	c__Anaerolineae	o__Anaerolineales	f__Anaerolineaceae	g__Unclassified	s__Unclassified
KY770644.1.1327	44	48	27	50	82	83	70	73	0	0	0	0	0	0	0	0	0	d__Bacteria	p__Pseudomonadota	c__Alphaproteobacteria	o__Rhodobacterales	f__Rhodobacteraceae	g__Rhodobacteraceae	s__Plastorhodobacter_sp.
JQ426330.1.1479	0	0	0	0	0	0	0	11	0	0	10	0	0	0	0	0	0	d__Bacteria	p__Actinomycetota	c__Actinobacteria	o__Nitriliruptorales	f__Nitriliruptoraceae	g__Nitriliruptoraceae	s__Unclassified
EU048684.1.1480	0	0	0	0	0	0	0	0	172	0	118	0	0	11	0	22	43	d__Bacteria	p__LCP-89	c__LCP-89	o__LCP-89	f__LCP-89	g__LCP-89	s__Unclassified
KC009964.1.1492	0	0	0	0	0	0	0	0	0	0	0	0	0	20	0	0	77	d__Bacteria	p__Actinomycetota	c__Acidimicrobiia	o__Actinomarinales	f__Unclassified	g__Unclassified	s__Unclassified
KT223210.1.1473	0	0	0	0	0	0	0	0	278	0	44	0	0	0	0	0	0	d__Bacteria	p__Acetothermia	c__Acetothermiia	o__Acetothermiia	f__Acetothermiia	g__Acetothermiia	s__Unclassified
AB294935.1.1446	0	0	0	0	0	0	0	0	162	0	57	0	0	0	0	0	0	d__Bacteria	p__Verrucomicrobiota	c__Kiritimatiellae	o__WCHB1-41	f__WCHB1-41	g__WCHB1-41	s__Unclassified
GU083688.1.1521	0	0	0	0	0	0	0	0	60	0	19	0	0	0	0	0	14	d__Bacteria	p__Pseudomonadota	c__Gammaproteobacteria	o__Ectothiorhodospirales	f__Ectothiorhodospiraceae	g__Thioalkalivibrio	s__Unclassified
AXAQ01000009.2602.4040	0	0	0	0	0	0	0	0	214	0	12	0	0	0	0	0	0	d__Bacteria	p__Pseudomonadota	c__Alphaproteobacteria	o__Caulobacterales	f__Hyphomonadaceae	g__Hyphomonas	s__Mastigocoleus_testarum
KJ817785.1.1499	0	0	0	0	0	0	0	0	0	0	12	0	0	0	0	0	40	d__Bacteria	p__Pseudomonadota	c__Gammaproteobacteria	o__Steroidobacterales	f__Woeseiaceae	g__JTB255_marine_benthic_group	s__Unclassified
HQ397454.1.1497	0	0	0	0	0	0	0	0	0	0	0	0	0	0	0	0	0	d__Bacteria	p__Dadabacteria	c__Dadabacteriia	o__Dadabacteriales	f__Dadabacteriales	g__Dadabacteriales	s__Unclassified
JF344681.1.1516	0	0	0	0	0	0	0	0	0	0	0	0	0	0	0	0	0	d__Bacteria	p__NB1-j	c__NB1-j	o__NB1-j	f__NB1-j	g__NB1-j	s__Unclassified
EU083500.1.1497	0	0	0	0	0	0	0	0	0	0	0	0	0	0	0	0	0	d__Bacteria	p__Actinomycetota	c__Acidimicrobiia	o__IMCC26256	f__IMCC26256	g__IMCC26256	s__Unclassified
FJ901160.1.1409	0	0	0	0	0	0	0	0	0	0	0	142	52	106	45	11	14	d__Bacteria	p__Deferribacterota	c__Deferribacteres	o__Deferribacterales	f__Deferribacteraceae	g__Unclassified	s__Unclassified
EU703410.1.1487	67	105	49	66	48	50	47	43	0	0	0	0	0	0	0	0	0	d__Bacteria	p__Actinomycetota	c__Actinobacteria	o__Micrococcales	f__Microbacteriaceae	g__Microbacteriaceae	s__Unclassified
FJ745267.1.1372	17	29	17	33	103	66	110	100	0	0	0	0	0	0	0	0	0	d__Bacteria	p__Bacteroidota	c__Bacteroidia	o__Flavobacteriales	f__Cryomorphaceae	g__Unclassified	s__Unclassified
LC171289.1.1421	134	126	74	110	0	0	0	0	0	0	0	0	0	0	0	0	0	d__Bacteria	p__Bdellovibrionota	c__Bdellovibrionia	o__Bdellovibrionales	f__Bdellovibrionaceae	g__OM27_clade	s__Unclassified
EF515492.1.1397	0	0	0	0	0	0	0	0	0	0	0	20	7	24	81	292	0	d__Bacteria	p__Spirochaetota	c__Spirochaetia	o__Spirochaetales	f__Spirochaetaceae	g__Spirochaeta	s__Unclassified
FJ484779.1.1376	0	0	0	0	0	0	0	0	0	0	0	12	0	0	158	287	14	d__Bacteria	p__Sumerlaeota	c__Sumerlaeia	o__Unclassified	f__Unclassified	g__Unclassified	s__Unclassified
FM994915.1.1457	0	0	0	0	0	0	0	0	0	0	0	99	0	0	101	268	0	d__Bacteria	p__Spirochaetota	c__Brevinematia	o__Brevinematales	f__Brevinemataceae	g__Brevinema	s__Unclassified
JN489517.1.1425	0	0	0	0	0	0	0	0	44	0	0	0	0	0	0	0	0	d__Bacteria	p__Planctomycetota	c__vadinHA49	o__vadinHA49	f__vadinHA49	g__vadinHA49	s__Unclassified
KT258761.1.1441	0	0	0	0	0	0	0	0	0	0	0	92	2	0	246	0	0	d__Bacteria	p__Chloroflexota	c__Chloroflexia	o__Chloroflexales	f__Roseiflexaceae	g__Roseiflexus	s__Unclassified
KC465645.1.1474	0	0	0	0	0	0	0	0	0	0	0	0	0	0	0	0	0	d__Bacteria	p__Pseudomonadota	c__Alphaproteobacteria	o__Kordiimonadales	f__Iodidimonadaceae	g__Iodidimonas	s__Unclassified
JQ428098.1.1475	0	0	0	0	0	0	0	0	0	0	0	0	0	0	0	0	0	d__Bacteria	p__Actinomycetota	c__Actinobacteria	o__Euzebyales	f__Euzebyaceae	g__Unclassified	s__Unclassified
JF514285.1.1234	0	0	0	0	0	0	0	0	0	0	0	0	0	0	0	0	0	d__Bacteria	p__Desulfobacterota	c__Desulfobulbia	o__Desulfobulbales	f__Desulfocapsaceae	g__Desulfopila	s__Unclassified
AB661570.1.1454	0	0	0	0	0	0	0	0	0	0	0	0	0	0	79	385	0	d__Bacteria	p__Spirochaetota	c__Brevinematia	o__Brevinematales	f__Brevinemataceae	g__Brevinema	s__Unclassified
JX240552.1.1537	0	0	0	0	0	0	0	0	0	0	10	0	0	0	0	0	0	d__Bacteria	p__Chloroflexota	c__Chloroflexia	o__Thermomicrobiales	f__Thermomicrobiaceae	g__Nitrolancea	s__Unclassified
JN475238.1.1456	0	0	0	0	0	0	0	0	0	0	0	0	0	0	0	0	0	d__Bacteria	p__Pseudomonadota	c__Gammaproteobacteria	o__Gammaproteobacteria_Incertae_Sedis	f__Unclassified_Family	g__Unclassified	s__Unclassified
FPLS01051441.12.1511	65	74	41	136	54	40	19	32	0	0	0	0	0	0	0	0	0	d__Bacteria	p__Bacteroidota	c__Bacteroidia	o__Cytophagales	f__Cyclobacteriaceae	g__Marinoscillum	s__Unclassified
MH536735.1.1482	0	0	0	0	0	0	0	0	0	0	0	0	0	0	0	0	34	d__Bacteria	p__Pseudomonadota	c__Gammaproteobacteria	o__Steroidobacterales	f__Woeseiaceae	g__JTB255_marine_benthic_group	s__Thioalkalivibrio_sp.
JN489522.1.1495	0	0	0	0	0	0	0	0	227	0	63	0	0	0	0	0	0	d__Bacteria	p__Latescibacterota	c__Latescibacterota	o__Latescibacterota	f__Latescibacterota	g__Latescibacterota	s__Unclassified
DQ330145.1.1337	0	0	0	0	0	0	0	0	0	0	0	0	0	12	14	364	67	d__Bacteria	p__Chloroflexota	c__Anaerolineae	o__Anaerolineales	f__Anaerolineaceae	g__Unclassified	s__Unclassified
JQ245517.1.1420	0	0	0	0	0	0	0	0	0	0	0	0	0	0	0	0	0	d__Bacteria	p__Desulfobacterota	c__Desulfobulbia	o__Desulfobulbales	f__Desulfurivibrionaceae	g__Desulfurivibrio	s__Unclassified
JQ864435.1.1431	0	0	0	0	0	0	0	0	0	0	0	51	9	16	9	0	0	d__Bacteria	p__Pseudomonadota	c__Alphaproteobacteria	o__Rhodobacterales	f__Rhodobacteraceae	g__Oceanicella	s__Oceanicella_actignis
EF471462.1.1454	20	32	13	17	88	70	83	92	0	0	0	0	0	10	0	0	0	d__Bacteria	p__Bacteroidota	c__Bacteroidia	o__Flavobacteriales	f__Cryomorphaceae	g__Unclassified	s__Unclassified
AP018341.1573801.1575275	0	0	0	0	0	0	0	0	0	0	0	0	0	0	0	0	0	d__Bacteria	p__Cyanobacteriota	c__Cyanobacteriia	o__Cyanobacteriales	f__Microcystaceae	g__SU2_symbiont_group	s__cyanobacterium_endosymbiont
GQ182756.1.1425	0	0	0	0	0	0	0	0	0	0	0	0	0	0	175	236	44	d__Bacteria	p__Calditrichota	c__Calditrichia	o__Calditrichales	f__Calditrichaceae	g__Calorithrix	s__Unclassified
HQ857714.1.1526	0	0	0	0	0	0	0	0	0	0	0	0	0	0	0	0	0	d__Bacteria	p__Pseudomonadota	c__Gammaproteobacteria	o__Gammaproteobacteria_Incertae_Sedis	f__Unclassified_Family	g__Wenzhouxiangella	s__Unclassified
GU208258.1.1473	0	0	0	0	0	0	0	0	0	0	0	0	0	0	127	327	0	d__Bacteria	p__Sva0485	c__Sva0485	o__Sva0485	f__Sva0485	g__Sva0485	s__Unclassified
FJ484428.1.1359	0	0	0	0	0	0	0	0	0	0	0	27	2	68	88	51	17	d__Bacteria	p__Pseudomonadota	c__Gammaproteobacteria	o__Burkholderiales	f__Hydrogenophilaceae	g__Unclassified	s__Unclassified
FJ152619.1.1516	0	0	0	0	0	0	0	0	0	0	77	0	0	0	0	0	0	d__Bacteria	p__Gemmatimonadota	c__BD2-11_terrestrial_group	o__BD2-11_terrestrial_group	f__BD2-11_terrestrial_group	g__BD2-11_terrestrial_group	s__Unclassified
JQ769608.1.1518	0	0	0	0	0	0	0	0	0	0	0	0	0	0	0	0	0	d__Bacteria	p__Acidobacteriota	c__Thermoanaerobaculia	o__Thermoanaerobaculales	f__Thermoanaerobaculaceae	g__Subgroup_10	s__Unclassified
KC358223.1.1280	0	0	0	0	0	0	0	0	38	0	68	0	0	0	0	0	0	d__Bacteria	p__Bacteroidota	c__Bacteroidia	o__Bacteroidales	f__ML635J-40_aquatic_group	g__ML635J-40_aquatic_group	s__Unclassified
JQ738994.1.1493	0	0	0	0	0	0	0	0	207	0	15	0	0	12	0	0	35	d__Bacteria	p__Bacteroidota	c__Bacteroidia	o__Bacteroidales	f__ML635J-40_aquatic_group	g__ML635J-40_aquatic_group	s__Unclassified
HM270426.1.1354	54	49	30	16	69	61	67	61	0	0	0	0	0	0	0	0	0	d__Bacteria	p__Bacteroidota	c__Bacteroidia	o__Sphingobacteriales	f__NS11-12_marine_group	g__NS11-12_marine_group	s__Unclassified
JQ428680.1.1499	0	0	0	0	0	0	0	0	0	0	21	0	0	0	0	0	0	d__Bacteria	p__Bacteroidota	c__Ignavibacteria	o__Ignavibacteriales	f__BSN166	g__BSN166	s__Unclassified
KM373133.1.1247	0	0	0	0	0	0	0	0	0	0	0	82	2	0	78	280	0	d__Bacteria	p__Bacteroidota	c__Bacteroidia	o__Bacteroidales	f__Bacteroidetes_vadinHA17	g__Bacteroidetes_vadinHA17	s__Unclassified
HM127479.1.1453	27	25	19	19	77	81	56	137	0	0	0	0	0	0	0	0	0	d__Bacteria	p__Pseudomonadota	c__Gammaproteobacteria	o__Burkholderiales	f__Alcaligenaceae	g__Kerstersia	s__Unclassified
JQ738986.1.1519	0	0	0	0	0	0	0	0	220	0	26	0	0	0	27	0	0	d__Bacteria	p__Planctomycetota	c__Pla4_lineage	o__Pla4_lineage	f__Pla4_lineage	g__Pla4_lineage	s__Unclassified
CU924374.1.1374	0	0	0	0	0	0	0	0	24	0	15	0	0	26	0	16	64	d__Bacteria	p__Chloroflexota	c__Anaerolineae	o__RBG-13-54-9	f__RBG-13-54-9	g__RBG-13-54-9	s__Unclassified
EU491220.1.1479	0	0	0	0	0	0	0	0	0	139	0	0	8	21	0	0	0	d__Bacteria	p__Bacteroidota	c__Bacteroidia	o__Cytophagales	f__Cyclobacteriaceae	g__Fulvivirga	s__Unclassified
JF421185.1.1456	0	0	0	0	0	0	0	0	0	0	6	0	0	0	0	0	0	d__Bacteria	p__Pseudomonadota	c__Alphaproteobacteria	o__Puniceispirillales	f__Unclassified	g__Unclassified	s__Unclassified
HQ709062.1.1432	0	0	0	0	0	0	0	0	0	0	0	38	6	20	13	0	0	d__Bacteria	p__Pseudomonadota	c__Alphaproteobacteria	o__Rhodobacterales	f__Rhodobacteraceae	g__Oceanicella	s__Oceanicella_actignis
FJ716411.1.1464	0	0	0	0	0	0	0	0	0	0	0	0	0	11	0	0	131	d__Bacteria	p__Chloroflexota	c__Anaerolineae	o__Ardenticatenales	f__Unclassified	g__Unclassified	s__Unclassified
AB426235.1.1378	0	0	0	0	0	0	0	0	0	0	0	81	0	0	209	118	0	d__Bacteria	p__Chloroflexota	c__Anaerolineae	o__SJA-15	f__SJA-15	g__SJA-15	s__Unclassified
GU125651.1.1377	74	90	27	23	47	58	37	40	0	0	0	0	5	18	0	0	0	d__Bacteria	p__Pseudomonadota	c__Alphaproteobacteria	o__Rhodobacterales	f__Rhodobacteraceae	g__Rubrimonas	s__Rubrimonas_shengliensis
EU369162.1.1438	0	0	0	0	0	0	0	0	0	0	0	0	0	0	0	0	0	d__Bacteria	p__Pseudomonadota	c__Alphaproteobacteria	o__Kordiimonadales	f__Iodidimonadaceae	g__Iodidimonas	s__Unclassified
KC907108.1.1476	0	0	0	0	0	0	0	0	0	0	0	20	0	0	158	127	0	d__Bacteria	p__Chloroflexota	c__Anaerolineae	o__Anaerolineales	f__Anaerolineaceae	g__Unclassified	s__Unclassified
JN526030.1.1372	0	0	0	0	0	0	0	0	14	0	25	0	0	32	0	0	129	d__Bacteria	p__Chloroflexota	c__Anaerolineae	o__SBR1031	f__SBR1031	g__SBR1031	s__Unclassified
JN529325.1.1390	0	0	0	0	0	0	0	0	226	0	35	0	0	0	0	0	0	d__Bacteria	p__Spirochaetota	c__Spirochaetia	o__Spirochaetales	f__Spirochaetaceae	g__Sediminispirochaeta	s__Unclassified
JQ739014.1.1382	0	0	0	0	0	0	0	0	218	0	9	0	0	0	0	0	0	d__Bacteria	p__Spirochaetota	c__Spirochaetia	o__Spirochaetales	f__Spirochaetaceae	g__Spirochaeta_2	s__Unclassified
EF515663.1.1395	0	0	0	0	0	0	0	0	0	0	0	106	0	0	30	293	0	d__Bacteria	p__Bacteroidota	c__Bacteroidia	o__Bacteroidales	f__SB-5	g__SB-5	s__Unclassified
JN537307.1.1454	0	0	0	0	0	0	0	0	0	0	7	0	0	0	0	0	21	d__Bacteria	p__Planctomycetota	c__Phycisphaerae	o__Phycisphaerales	f__Phycisphaeraceae	g__Unclassified	s__Unclassified
AB681040.1.1449	0	0	0	0	0	0	0	0	0	0	0	10	2	0	0	0	0	d__Bacteria	p__Bacteroidota	c__Bacteroidia	o__Cytophagales	f__Bernardetiaceae	g__Hugenholtzia	s__Hugenholtzia_roseola
KT715024.1.1331	0	0	0	0	0	0	0	0	386	0	24	0	0	0	0	0	0	d__Archaea	p__Thermoplasmatota	c__Thermoplasmata	o__Marine_Benthic_Group_D_and_DHVEG-1	f__Marine_Benthic_Group_D_and_DHVEG-1	g__Marine_Benthic_Group_D_and_DHVEG-1	s__Unclassified
JN530697.1.1307	0	0	0	0	0	0	0	0	33	0	7	0	0	36	0	0	35	d__Bacteria	p__Chloroflexota	c__Anaerolineae	o__RBG-13-54-9	f__RBG-13-54-9	g__RBG-13-54-9	s__Unclassified
MHUK01000006.2413.3896	0	0	0	0	0	0	0	0	0	0	0	417	0	0	0	0	0	d__Bacteria	p__Patescibacteria	c__Parcubacteria	o__Paceibacterales	f__Paceibacteraceae	g__Candidatus_Paceibacter	s__Candidatus_Wildermuthbacteria
JQ738932.1.1356	0	0	0	0	0	0	0	0	0	0	0	357	0	0	14	0	0	d__Bacteria	p__Pseudomonadota	c__Gammaproteobacteria	o__Chromatiales	f__Chromatiaceae	g__Unclassified	s__Unclassified
JF935154.1.1296	0	0	0	0	0	0	0	0	0	0	0	28	0	0	180	206	0	d__Archaea	p__Crenarchaeota	c__Bathyarchaeia	o__Bathyarchaeia	f__Bathyarchaeia	g__Bathyarchaeia	s__Unclassified
KX163987.1.1428	0	0	0	0	0	0	0	0	0	0	0	0	0	21	13	344	35	d__Bacteria	p__Acetothermia	c__Acetothermiia	o__Acetothermiia	f__Acetothermiia	g__Acetothermiia	s__Unclassified
HQ183907.1.1520	0	0	0	0	0	0	0	0	16	0	15	0	0	10	0	0	25	d__Bacteria	p__Chloroflexota	c__Anaerolineae	o__RBG-13-54-9	f__RBG-13-54-9	g__RBG-13-54-9	s__Unclassified
EU592361.1.1520	28	45	12	22	59	53	92	75	0	0	0	0	0	0	0	0	0	d__Bacteria	p__Pseudomonadota	c__Gammaproteobacteria	o__Gammaproteobacteria_Incertae_Sedis	f__Unclassified_Family	g__Unclassified	s__Unclassified
AY945880.1.1500	0	0	0	0	0	0	0	0	0	0	0	0	0	71	9	54	272	d__Bacteria	p__Bacteroidota	c__Ignavibacteria	o__Ignavibacteriales	f__PHOS-HE36	g__PHOS-HE36	s__Unclassified
GU118773.1.1273	0	0	0	0	0	0	0	0	150	0	157	0	0	0	0	0	0	d__Bacteria	p__Bacillota	c__Dethiobacteria	o__Dethiobacterales	f__Dethiobacteraceae	g__Unclassified	s__Unclassified
HQ183928.1.1509	0	0	0	0	0	0	0	0	14	0	8	0	0	45	0	16	64	d__Bacteria	p__Actinomycetota	c__RBG-16-55-12	o__RBG-16-55-12	f__RBG-16-55-12	g__RBG-16-55-12	s__Unclassified
JQ739015.1.1382	0	0	0	0	0	0	0	0	75	0	47	0	0	19	0	0	71	d__Bacteria	p__Spirochaetota	c__Spirochaetia	o__Spirochaetales	f__Spirochaetaceae	g__Spirochaeta_2	s__Unclassified
JF344489.1.1518	0	0	0	0	0	0	0	0	128	0	11	0	0	0	32	196	0	d__Bacteria	p__Sva0485	c__Sva0485	o__Sva0485	f__Sva0485	g__Sva0485	s__Unclassified
MH153696.1.1448	0	0	0	0	0	0	0	0	0	0	46	0	0	0	0	0	26	d__Bacteria	p__Bacteroidota	c__Bacteroidia	o__Cytophagales	f__Cyclobacteriaceae	g__Shivajiella	s__Fontibacter_sp.
FJ792229.1.1380	0	0	0	0	0	0	0	0	0	0	0	0	0	0	0	0	11	d__Bacteria	p__Bacteroidota	c__Bacteroidia	o__Bacteroidales	f__ML635J-40_aquatic_group	g__ML635J-40_aquatic_group	s__Unclassified
JQ738971.1.1455	0	0	0	0	0	0	0	0	0	0	0	13	0	0	116	61	0	d__Bacteria	p__Chloroflexota	c__Chloroflexia	o__Chloroflexales	f__Chloroflexaceae	g__Candidatus_Chlorothrix	s__Unclassified
LT223128.1.1423	0	0	0	0	0	0	0	0	0	0	0	109	56	196	0	0	0	d__Bacteria	p__Pseudomonadota	c__Gammaproteobacteria	o__Oceanospirillales	f__Nitrincolaceae	g__Neptunomonas	s__Neptunomonas_sp.
KC682097.1.1397	0	0	0	0	0	0	0	0	0	0	0	0	0	0	43	358	0	d__Archaea	p__Thermoplasmatota	c__Thermoplasmata	o__Marine_Benthic_Group_D_and_DHVEG-1	f__Marine_Benthic_Group_D_and_DHVEG-1	g__Marine_Benthic_Group_D_and_DHVEG-1	s__Unclassified
JN476012.1.1445	0	0	0	0	0	0	0	0	14	0	0	0	0	14	0	0	17	d__Bacteria	p__Planctomycetota	c__Phycisphaerae	o__Phycisphaerales	f__AKAU3564_sediment_group	g__AKAU3564_sediment_group	s__Unclassified
KJ817750.1.1519	0	0	0	0	0	0	0	0	0	0	0	0	0	19	0	0	51	d__Bacteria	p__Chloroflexota	c__Anaerolineae	o__Ardenticatenales	f__Unclassified	g__Unclassified	s__Unclassified
EU800799.1.1416	23	25	18	20	87	74	64	86	0	0	0	0	0	0	0	0	0	d__Bacteria	p__Pseudomonadota	c__Gammaproteobacteria	o__Burkholderiales	f__Alcaligenaceae	g__Unclassified	s__Unclassified
DQ811898.1.1493	0	0	0	0	0	0	0	0	0	0	0	11	0	11	94	124	21	d__Bacteria	p__Planctomycetota	c__Planctomycetes	o__Pirellulales	f__Pirellulaceae	g__Pir4_lineage	s__Unclassified
GU120609.1.1484	0	0	0	0	0	0	0	0	14	0	0	0	0	13	0	329	38	d__Bacteria	p__Planctomycetota	c__Phycisphaerae	o__MSBL9	f__SG8-4	g__SG8-4	s__Unclassified
EU802184.1.1493	24	24	18	16	70	84	74	82	0	0	0	0	0	0	0	0	0	d__Bacteria	p__Pseudomonadota	c__Gammaproteobacteria	o__Burkholderiales	f__Alcaligenaceae	g__Unclassified	s__Unclassified
FJ973580.1.1378	30	18	15	12	92	59	69	84	0	0	0	13	0	0	0	0	0	d__Bacteria	p__Actinomycetota	c__Actinobacteria	o__PeM15	f__PeM15	g__PeM15	s__Unclassified
AB539936.1.1412	0	0	0	0	0	0	0	0	95	0	0	0	0	66	0	0	76	d__Bacteria	p__Chloroflexota	c__Anaerolineae	o__Anaerolineales	f__Anaerolineaceae	g__Anaerolineaceae_UCG-001	s__Unclassified
JQ738939.1.1524	0	0	0	0	0	0	0	0	351	0	18	0	0	0	0	0	0	d__Bacteria	p__Latescibacterota	c__Latescibacterota	o__Latescibacterota	f__Latescibacterota	g__Latescibacterota	s__Unclassified
EU328043.1.1497	0	0	0	0	0	0	0	0	0	17	14	0	0	0	0	0	0	d__Bacteria	p__Pseudomonadota	c__Gammaproteobacteria	o__Diplorickettsiales	f__Diplorickettsiaceae	g__Aquicella	s__Unclassified
LC139864.1.900	0	0	0	0	0	0	0	0	0	0	0	62	0	185	0	0	125	d__Archaea	p__Nanoarchaeota	c__Nanoarchaeia	o__Woesearchaeales	f__Woesearchaeales	g__Woesearchaeales	s__Unclassified
FJ638565.1.1399	0	0	0	0	0	0	0	0	0	0	0	21	0	0	93	146	10	d__Bacteria	p__Chloroflexota	c__Anaerolineae	o__Anaerolineales	f__Anaerolineaceae	g__Bellilinea	s__Unclassified
HQ602867.1.1497	0	0	0	0	0	0	0	0	0	0	0	32	0	0	119	239	0	d__Bacteria	p__Desulfobacterota	c__Desulfobaccia	o__Desulfobaccales	f__Desulfobaccaceae	g__Desulfobacca	s__bacterium_enrichment
MTOJ01000048.1.1447	0	0	0	0	0	0	0	0	0	0	0	389	0	0	0	0	0	d__Bacteria	p__Hydrothermae	c__Hydrothermae	o__Hydrothermae	f__Hydrothermae	g__Hydrothermae	s__Candidatus_Hydrothermae
KF052989.1.1412	43	40	24	39	46	72	51	73	0	0	0	0	0	0	0	0	0	d__Bacteria	p__Pseudomonadota	c__Alphaproteobacteria	o__Rhodobacterales	f__Rhodobacteraceae	g__Celeribacter	s__Roseovarius_pacificus
HE650098.1.1492	0	0	0	0	0	0	0	0	64	0	25	0	0	0	0	0	0	d__Bacteria	p__Verrucomicrobiota	c__Verrucomicrobiae	o__Pedosphaerales	f__Pedosphaeraceae	g__Oikopleura	s__Unclassified
MG264276.1.1310	0	0	0	0	0	0	0	0	289	0	9	0	0	0	0	0	18	d__Bacteria	p__Chloroflexota	c__Anaerolineae	o__Anaerolineales	f__Anaerolineaceae	g__Unclassified	s__bacterium
JN825360.1.1337	0	0	0	0	0	0	0	0	44	0	0	0	0	0	0	0	31	d__Bacteria	p__Pseudomonadota	c__Alphaproteobacteria	o__Caulobacterales	f__Hyphomonadaceae	g__Hyphomonas	s__Unclassified
EU245076.1.1459	0	0	0	0	0	0	0	0	13	0	0	0	0	24	0	29	127	d__Bacteria	p__Chloroflexota	c__Anaerolineae	o__SBR1031	f__SBR1031	g__SBR1031	s__Unclassified
JQ738981.1.1459	0	0	0	0	0	0	0	0	41	0	0	0	0	0	0	0	0	d__Bacteria	p__Planctomycetota	c__Phycisphaerae	o__Phycisphaerales	f__Phycisphaeraceae	g__SM1A02	s__Unclassified
AB468958.1.1302	0	0	0	0	0	0	0	0	0	0	0	0	2	97	21	23	193	d__Bacteria	p__Pseudomonadota	c__Alphaproteobacteria	o__Rhodobacterales	f__Rhodobacteraceae	g__Jhaorihella	s__Piezobacter_thermophilus
FJ638603.1.1430	0	0	0	0	0	0	0	0	0	0	0	37	0	0	96	226	0	d__Bacteria	p__Planctomycetota	c__Phycisphaerae	o__MSBL9	f__KCLunmb-38-53	g__KCLunmb-38-53	s__Unclassified
AB078061.1.1479	0	0	0	0	0	0	0	0	0	0	0	10	2	0	0	0	0	d__Bacteria	p__Bacteroidota	c__Bacteroidia	o__Cytophagales	f__Bernardetiaceae	g__Hugenholtzia	s__Hugenholtzia_roseola
JAFY01000005.3122.4624	0	0	0	0	0	0	0	0	0	0	0	173	54	142	0	15	0	d__Bacteria	p__Synergistota	c__Synergistia	o__Synergistales	f__Synergistaceae	g__Aminiphilus	s__Aminiphilus_circumscriptus
JQ738998.1.1512	0	0	0	0	0	0	0	0	176	0	44	0	0	0	0	0	0	d__Bacteria	p__Bacteroidota	c__Bacteroidia	o__Bacteroidales	f__Bacteroidetes_BD2-2	g__Bacteroidetes_BD2-2	s__Unclassified
JX298435.1.1345	0	0	0	0	0	0	0	0	114	0	27	0	0	19	0	0	52	d__Bacteria	p__Bacteroidota	c__Bacteroidia	o__Bacteroidales	f__Williamwhitmaniaceae	g__Blvii28_wastewater-sludge_group	s__Unclassified
KX088616.1.1504	0	0	0	0	0	0	0	0	358	0	0	0	0	0	0	0	0	d__Bacteria	p__Planctomycetota	c__Phycisphaerae	o__MSBL9	f__SG8-4	g__SG8-4	s__Unclassified
LN851776.1.1459	14	12	9	0	16	33	31	27	0	8	8	0	0	0	0	0	0	d__Bacteria	p__Pseudomonadota	c__Alphaproteobacteria	o__Rhodobacterales	f__Rhodobacteraceae	g__Unclassified	s__Unclassified
AB284823.1.1309	0	0	0	0	0	0	0	0	0	0	0	193	0	0	0	0	0	d__Archaea	p__Thermoplasmatota	c__Thermoplasmata	o__Unclassified	f__Unclassified	g__Unclassified	s__Unclassified
AB525454.1.1425	0	0	0	0	0	0	0	0	32	0	87	0	0	26	0	0	48	d__Bacteria	p__Chloroflexota	c__Anaerolineae	o__SBR1031	f__SBR1031	g__SBR1031	s__Unclassified
JN534342.1.1475	0	0	0	0	0	0	0	0	0	0	0	0	0	0	0	0	39	d__Bacteria	p__Planctomycetota	c__Phycisphaerae	o__DG-20	f__DG-20	g__DG-20	s__Unclassified
FN554117.1.1511	0	0	0	0	0	0	0	0	15	0	0	0	0	26	0	17	181	d__Bacteria	p__Calditrichota	c__Calditrichia	o__Calditrichales	f__Calditrichaceae	g__Calditrichaceae	s__Unclassified
FJ517056.1.1467	0	0	0	0	0	0	0	0	0	0	0	42	0	0	14	95	95	d__Bacteria	p__Chloroflexota	c__Anaerolineae	o__Ardenticatenales	f__Unclassified	g__Unclassified	s__Unclassified
DQ836761.1.1456	0	0	0	0	0	0	0	0	0	0	0	0	0	0	0	0	0	d__Bacteria	p__Pseudomonadota	c__Gammaproteobacteria	o__Burkholderiales	f__Rhodocyclaceae	g__Azoarcus	s__Unclassified
EU542525.1.1421	0	0	0	0	0	0	0	0	0	0	0	15	0	0	238	55	33	d__Bacteria	p__Chloroflexota	c__Anaerolineae	o__Anaerolineales	f__Anaerolineaceae	g__Unclassified	s__Unclassified
HM445262.1.1361	0	0	0	0	0	0	0	0	0	0	0	23	0	0	93	0	0	d__Bacteria	p__Pseudomonadota	c__Gammaproteobacteria	o__Nitrosococcales	f__Nitrosococcaceae	g__wb1-P19	s__Unclassified
JN119063.1.1426	40	27	23	26	76	56	55	68	0	0	0	0	0	0	0	0	0	d__Bacteria	p__Pseudomonadota	c__Alphaproteobacteria	o__Rhodobacterales	f__Rhodobacteraceae	g__Roseibacterium	s__Unclassified
JX240577.1.1448	10	14	0	13	44	39	40	37	16	0	0	0	0	21	0	0	20	d__Bacteria	p__Pseudomonadota	c__Alphaproteobacteria	o__Rhodobacterales	f__Rhodobacteraceae	g__Rhodobaculum	s__Unclassified
JN825496.1.1378	0	0	0	0	0	0	0	0	0	0	30	0	0	0	0	0	0	d__Bacteria	p__Pseudomonadota	c__Gammaproteobacteria	o__Steroidobacterales	f__Woeseiaceae	g__JTB255_marine_benthic_group	s__Unclassified
KM438188.1.2012	0	0	0	0	0	0	0	0	0	0	0	57	3	62	0	0	246	d__Bacteria	p__Cyanobacteriota	c__Cyanobacteriia	o__Cyanobacteriales	f__Phormidiaceae	g__Trichodesmium_IMS101	s__Oscillatoriaceae_cyanobacterium
AY555773.1.1455	0	0	0	0	0	0	0	0	0	0	0	91	0	0	256	0	0	d__Bacteria	p__Actinomycetota	c__MB-A2-108	o__MB-A2-108	f__MB-A2-108	g__MB-A2-108	s__Unclassified
DQ811819.1.1523	0	0	0	0	0	0	0	0	49	0	0	0	0	26	7	25	65	d__Bacteria	p__Desulfobacterota	c__Desulfobaccia	o__Desulfobaccales	f__Desulfobaccaceae	g__Desulfobacca	s__Unclassified
FJ152660.1.1481	0	0	0	0	0	0	0	0	0	0	0	0	0	0	0	0	0	d__Bacteria	p__Actinomycetota	c__Actinobacteria	o__Euzebyales	f__Euzebyaceae	g__Unclassified	s__Unclassified
JN497712.1.1414	0	0	0	0	0	0	0	0	44	0	49	0	0	0	0	0	11	d__Bacteria	p__Chloroflexota	c__Anaerolineae	o__Anaerolineales	f__Anaerolineaceae	g__ADurb.Bin120	s__Unclassified
KP174559.1.1516	0	0	0	0	0	0	0	0	321	0	18	0	0	0	0	0	0	d__Bacteria	p__Bacillota	c__Dethiobacteria	o__Dethiobacterales	f__Dethiobacteraceae	g__Unclassified	s__bacterium_YC-ZSS-LKJ23
MF579910.1.1321	0	0	0	0	0	0	0	0	14	0	8	0	0	0	0	0	0	d__Bacteria	p__Cyanobacteriota	c__Cyanobacteriia	o__Phormidesmiales	f__Nodosilineaceae	g__Nodosilinea_PCC-7104	s__Haloleptolyngbya_elongata
FUWD013257799.840.1842	0	0	0	0	0	0	0	0	0	0	0	91	8	59	8	48	0	d__Archaea	p__Nanoarchaeota	c__Nanoarchaeia	o__Woesearchaeales	f__Woesearchaeales	g__Woesearchaeales	s__Unclassified
MG818851.1.1418	0	0	0	0	0	0	0	0	0	0	0	0	0	0	0	0	0	d__Bacteria	p__Pseudomonadota	c__Alphaproteobacteria	o__Kiloniellales	f__Fodinicurvataceae	g__Rhodovibrio	s__Rhodovibrio_sp.
JQ427708.1.1476	0	0	0	0	0	0	0	0	0	0	0	0	0	0	0	0	0	d__Bacteria	p__Bacteroidota	c__Rhodothermia	o__Balneolales	f__Balneolaceae	g__Unclassified	s__Unclassified
EU234123.1.1478	0	0	0	0	0	0	0	0	0	0	0	11	110	241	0	0	0	d__Bacteria	p__Campilobacterota	c__Campylobacteria	o__Campylobacterales	f__Arcobacteraceae	g__Unclassified	s__Unclassified
KC358334.1.1283	36	59	30	42	43	56	43	51	0	0	0	0	0	0	0	0	0	d__Bacteria	p__Actinomycetota	c__Actinobacteria	o__Micrococcales	f__Microbacteriaceae	g__ML602J-51	s__Unclassified
JQ739009.1.1352	0	0	0	0	0	0	0	0	26	0	6	0	0	42	0	0	114	d__Bacteria	p__Thermotogota	c__Thermotogae	o__Kosmotogales	f__Kosmotogaceae	g__Unclassified	s__Unclassified
HE653878.1.1455	0	0	0	0	0	0	0	0	0	0	0	0	0	0	0	0	0	d__Bacteria	p__Acidobacteriota	c__Thermoanaerobaculia	o__Thermoanaerobaculales	f__Thermoanaerobaculaceae	g__Subgroup_10	s__Unclassified
FJ671789.1.1359	0	0	0	0	0	0	0	0	0	0	0	17	0	0	33	300	0	d__Bacteria	p__Chloroflexota	c__Anaerolineae	o__SBR1031	f__SBR1031	g__SBR1031	s__Unclassified
JX224586.1.1487	0	0	0	0	0	0	0	0	50	0	23	0	0	0	0	0	0	d__Bacteria	p__Bacteroidota	c__Bacteroidia	o__Bacteroidales	f__Bacteroidetes_vadinHA17	g__Bacteroidetes_vadinHA17	s__Unclassified
FM209057.1.1383	0	0	0	0	0	0	0	0	0	0	0	0	0	0	0	0	0	d__Bacteria	p__Actinomycetota	c__Acidimicrobiia	o__Actinomarinales	f__Unclassified	g__Unclassified	s__Unclassified
JN408855.1.1315	0	0	0	0	0	0	0	0	14	0	0	0	0	36	0	0	150	d__Archaea	p__Asgardarchaeota	c__Lokiarchaeia	o__Lokiarchaeia	f__Lokiarchaeia	g__Lokiarchaeia	s__Unclassified
LDZT01008349.2994.4511	0	0	0	0	0	0	0	0	0	0	35	47	4	63	31	52	94	d__Bacteria	p__TA06	c__TA06	o__TA06	f__TA06	g__TA06	s__Unclassified
JN537073.1.1461	0	0	0	0	0	0	0	0	0	0	0	272	0	0	57	13	0	d__Bacteria	p__Bacteroidota	c__Bacteroidia	o__Bacteroidales	f__SB-5	g__SB-5	s__Unclassified
KP174541.1.1522	0	0	0	0	0	0	0	0	0	0	0	0	0	0	0	0	0	d__Bacteria	p__Pseudomonadota	c__Gammaproteobacteria	o__Gammaproteobacteria_Incertae_Sedis	f__Unclassified_Family	g__Wenzhouxiangella	s__bacterium_YC-ZSS-LKJ150
JUEG02000099.149.1649	0	0	0	0	0	0	0	0	0	0	0	17	110	231	0	0	0	d__Bacteria	p__Bacillota	c__Clostridia	o__Peptostreptococcales-Tissierellales	f__Thermotaleaceae	g__Salimesophilobacter	s__rock_porewater
KC852977.1.1440	0	0	0	0	0	0	0	0	28	0	15	0	0	0	0	0	30	d__Bacteria	p__Bacteroidota	c__Bacteroidia	o__Bacteroidales	f__Bacteroidetes_vadinHA17	g__Bacteroidetes_vadinHA17	s__Unclassified
AF005747.1.1363	0	0	0	0	0	0	0	0	0	0	0	41	0	15	71	152	41	d__Bacteria	p__Chloroflexota	c__Dehalococcoidia	o__SAR202_clade	f__SAR202_clade	g__SAR202_clade	s__Unclassified
FPLM01003451.12.1483	0	0	0	0	0	0	0	0	10	0	0	0	0	0	0	225	83	d__Bacteria	p__Chloroflexota	c__Anaerolineae	o__SBR1031	f__SBR1031	g__SBR1031	s__Unclassified
JX227719.1.1461	0	0	0	0	0	0	0	0	0	0	0	0	0	0	0	0	0	d__Bacteria	p__Planctomycetota	c__Phycisphaerae	o__Phycisphaerales	f__Phycisphaeraceae	g__Urania-1B-19_marine_sediment_group	s__Unclassified
GU363057.1.1483	0	0	0	0	0	0	0	0	0	0	0	0	0	0	0	0	0	d__Bacteria	p__Latescibacterota	c__Latescibacteria	o__Latescibacterales	f__Latescibacteraceae	g__Latescibacteraceae	s__Unclassified
JN533646.1.1486	0	0	0	0	0	0	0	0	222	0	16	0	0	0	0	0	0	d__Bacteria	p__Planctomycetota	c__vadinHA49	o__vadinHA49	f__vadinHA49	g__vadinHA49	s__Unclassified
JX240852.1.1490	0	0	0	0	0	0	0	0	75	0	0	0	0	0	0	0	0	d__Bacteria	p__Pseudomonadota	c__Alphaproteobacteria	o__Rhodobacterales	f__Rhodobacteraceae	g__Unclassified	s__Unclassified
AY297975.1.1384	0	0	0	0	0	0	0	0	0	0	0	60	0	0	123	40	0	d__Bacteria	p__Chloroflexota	c__Anaerolineae	o__SBR1031	f__SBR1031	g__SBR1031	s__Unclassified
HQ595729.1.1499	0	0	0	0	0	0	0	0	0	0	0	0	7	173	0	0	92	d__Bacteria	p__Pseudomonadota	c__Gammaproteobacteria	o__Chromatiales	f__Sedimenticolaceae	g__Unclassified	s__gamma_proteobacterium
HM127846.1.1445	43	40	14	16	56	58	63	62	0	0	0	0	0	0	0	0	0	d__Bacteria	p__Actinomycetota	c__Actinobacteria	o__Micrococcales	f__Microbacteriaceae	g__Candidatus_Aquiluna	s__Unclassified
AJ567576.1.1504	0	0	0	0	0	0	0	0	0	0	0	90	77	160	0	0	0	d__Bacteria	p__Pseudomonadota	c__Gammaproteobacteria	o__MBAE14	f__MBAE14	g__MBAE14	s__Unclassified
JQ245589.1.1420	0	0	0	0	0	0	0	0	19	0	0	0	0	10	0	0	23	d__Bacteria	p__Desulfobacterota	c__Desulfobacteria	o__Desulfobacterales	f__Desulfosarcinaceae	g__Desulfatitalea	s__Unclassified
AB195893.1.1465	0	0	0	0	0	0	0	0	0	0	0	23	2	40	61	59	13	d__Bacteria	p__Bacteroidota	c__Bacteroidia	o__Bacteroidales	f__Williamwhitmaniaceae	g__Blvii28_wastewater-sludge_group	s__Unclassified
KM018455.1.1534	0	0	0	0	0	0	0	0	0	0	0	349	2	0	0	0	0	d__Bacteria	p__Planctomycetota	c__Brocadiae	o__Brocadiales	f__GWA2-50-13	g__GWA2-50-13	s__Unclassified
KC358328.1.1352	0	0	0	0	0	0	0	0	0	0	10	0	0	0	0	0	0	d__Bacteria	p__Desulfobacterota	c__Desulfobulbia	o__Desulfobulbales	f__Desulfurivibrionaceae	g__Desulfurivibrio	s__Unclassified
JN885197.1.1384	0	0	0	12	0	0	0	0	0	95	0	0	0	0	0	0	0	d__Bacteria	p__Pseudomonadota	c__Alphaproteobacteria	o__Rhodobacterales	f__Rhodobacteraceae	g__Yoonia-Loktanella	s__Yoonia_litorea
FR687204.1.1401	0	0	0	0	89	73	84	85	0	0	0	0	0	0	0	0	0	d__Bacteria	p__Bacteroidota	c__Bacteroidia	o__Cytophagales	f__Cyclobacteriaceae	g__Cecembia	s__Fontibacter_sp.
KC191782.1.1551	0	0	0	0	0	0	0	0	0	0	0	24	2	0	188	135	0	d__Bacteria	p__Acidobacteriota	c__Subgroup_25	o__Subgroup_25	f__Subgroup_25	g__Subgroup_25	s__Unclassified
JN523246.1.1406	85	90	66	77	14	0	0	0	0	0	0	0	0	0	0	0	0	d__Bacteria	p__Bdellovibrionota	c__Bdellovibrionia	o__Bdellovibrionales	f__Bdellovibrionaceae	g__OM27_clade	s__Unclassified
GU339469.1.1527	0	0	0	0	0	0	0	0	40	0	6	10	0	15	61	35	50	d__Bacteria	p__Desulfobacterota	c__Desulfobaccia	o__Desulfobaccales	f__Desulfobaccaceae	g__Desulfobacca	s__delta_proteobacterium
FQ032830.13921.15433	0	0	0	0	0	0	0	0	0	13	15	0	0	16	0	0	15	d__Bacteria	p__Bacteroidota	c__Bacteroidia	o__Cytophagales	f__Cyclobacteriaceae	g__Marinoscillum	s__Unclassified
FJ152675.1.1475	0	0	0	0	0	0	0	0	0	0	30	0	0	0	0	0	0	d__Bacteria	p__Chloroflexota	c__Anaerolineae	o__SBR1031	f__A4b	g__A4b	s__Unclassified
JQ738948.1.1506	0	0	0	0	0	0	0	0	129	0	89	0	0	12	0	0	10	d__Bacteria	p__Bacillota	c__Dethiobacteria	o__Dethiobacterales	f__Dethiobacteraceae	g__Dethiobacter	s__Unclassified
EU488492.1.1513	0	0	0	0	0	0	0	0	19	0	12	0	0	0	0	0	17	d__Bacteria	p__Spirochaetota	c__Spirochaetia	o__Spirochaetales	f__Spirochaetaceae	g__Spirochaeta	s__Unclassified
FJ517111.1.1504	0	0	0	0	0	0	0	0	18	0	59	38	4	27	0	18	22	d__Bacteria	p__Verrucomicrobiota	c__Kiritimatiellae	o__WCHB1-41	f__WCHB1-41	g__WCHB1-41	s__Unclassified
JN524671.1.1339	0	0	0	0	0	0	0	0	0	0	45	0	0	0	0	0	10	d__Bacteria	p__Deinococcota	c__Deinococci	o__Deinococcales	f__Trueperaceae	g__Truepera	s__Unclassified
KX177306.1.1485	0	0	0	0	0	0	0	0	0	0	38	0	0	0	0	0	0	d__Bacteria	p__Bacteroidota	c__Bacteroidia	o__Chitinophagales	f__Saprospiraceae	g__Unclassified	s__Unclassified
JF727691.1.1456	0	0	0	0	0	0	0	0	0	0	0	25	0	0	96	16	0	d__Bacteria	p__Pseudomonadota	c__Alphaproteobacteria	o__Rhodobacterales	f__Rhodobacteraceae	g__Unclassified	s__Unclassified
KC358292.1.1328	10	22	16	16	49	45	33	61	0	0	0	0	0	0	0	0	0	d__Bacteria	p__Pseudomonadota	c__Gammaproteobacteria	o__Burkholderiales	f__Alcaligenaceae	g__Kerstersia	s__Unclassified
AB022864.1.1893	0	0	0	0	167	88	14	61	0	0	0	0	0	0	0	0	0	d__Eukaryota	p__Ochrophyta	c__Chrysophyceae	o__Ochromonadales	f__Ochromonadales	g__Paraphysomonas	s__Paraphysomonas_foraminifera
AF029048.1.1487	0	0	0	0	0	0	0	0	0	0	0	0	0	68	0	0	163	d__Bacteria	p__Desulfobacterota	c__Desulfobacteria	o__Desulfatiglandales	f__Desulfatiglandaceae	g__Desulfatiglans	s__benzene_mineralizing
GU291341.1.1429	0	0	0	0	0	0	0	0	0	0	0	0	0	57	0	0	72	d__Bacteria	p__Desulfobacterota	c__Desulfobacteria	o__Desulfatiglandales	f__Desulfatiglandaceae	g__Desulfatiglans	s__Unclassified
KR349442.1.1453	28	35	19	37	58	55	45	65	0	0	0	0	0	0	0	0	0	d__Bacteria	p__Pseudomonadota	c__Alphaproteobacteria	o__Rhodobacterales	f__Rhodobacteraceae	g__Celeribacter	s__Celeribacter_persicus
DQ811862.1.1495	0	0	0	0	0	0	0	0	13	0	0	0	0	27	0	0	191	d__Bacteria	p__Chloroflexota	c__Anaerolineae	o__Ardenticatenales	f__Unclassified	g__Unclassified	s__Unclassified
JF320774.1.1617	0	0	0	0	0	0	0	0	0	0	0	112	2	12	185	0	0	d__Bacteria	p__Nitrospirota	c__Thermodesulfovibrionia	o__Thermodesulfovibrionales	f__Thermodesulfovibrionaceae	g__Thermodesulfovibrio	s__Unclassified
HQ692019.1.1372	41	51	21	27	0	0	0	0	0	185	0	15	0	0	0	0	0	d__Bacteria	p__Bacteroidota	c__Bacteroidia	o__Flavobacteriales	f__Cryomorphaceae	g__Cryomorphaceae	s__Unclassified
EU283468.1.1360	0	0	0	0	0	0	0	10	0	0	0	0	0	0	0	0	0	d__Bacteria	p__Pseudomonadota	c__Gammaproteobacteria	o__Steroidobacterales	f__Woeseiaceae	g__JTB255_marine_benthic_group	s__Unclassified
AF507896.1.1485	0	0	0	0	0	0	0	0	38	0	56	0	0	0	0	0	0	d__Bacteria	p__Verrucomicrobiota	c__Kiritimatiellae	o__WCHB1-41	f__WCHB1-41	g__WCHB1-41	s__Unclassified
JQ245528.1.1415	0	0	0	0	0	0	0	0	174	0	48	0	0	0	0	0	35	d__Bacteria	p__Desulfobacterota	c__Desulfovibrionia	o__Desulfovibrionales	f__Desulfonatronaceae	g__Desulfonatronum	s__Unclassified
EU488490.1.1462	0	0	0	0	0	0	0	0	10	0	0	0	0	44	0	0	200	d__Bacteria	p__Chloroflexota	c__Anaerolineae	o__SBR1031	f__SBR1031	g__SBR1031	s__Unclassified
JN478987.1.1436	0	0	0	0	0	0	0	0	14	0	105	0	0	0	0	0	0	d__Bacteria	p__Sumerlaeota	c__Sumerlaeia	o__Sumerlaeales	f__Sumerlaeaceae	g__Sumerlaea	s__Unclassified
JQ426256.1.1478	0	0	0	0	0	0	0	0	0	0	10	0	0	0	0	0	0	d__Bacteria	p__Actinomycetota	c__Acidimicrobiia	o__Microtrichales	f__Unclassified	g__Unclassified	s__Unclassified
JQ800842.1.1460	0	0	0	0	0	0	0	0	0	0	0	0	0	12	0	0	0	d__Bacteria	p__Pseudomonadota	c__Alphaproteobacteria	o__Rhodospirillales	f__Terasakiellaceae	g__Unclassified	s__Unclassified
JN038202.1.1491	0	0	0	0	0	0	0	0	0	0	0	0	0	19	0	0	64	d__Bacteria	p__Actinomycetota	c__Acidimicrobiia	o__Actinomarinales	f__Actinomarinales	g__Actinomarinales	s__Unclassified
KC238407.1.1496	0	0	0	0	0	0	0	0	0	0	0	19	0	0	108	82	0	d__Bacteria	p__Bacteroidota	c__Ignavibacteria	o__Ignavibacteriales	f__Ignavibacteriaceae	g__Ignavibacterium	s__Unclassified
JQ739006.1.1521	0	0	0	0	0	0	0	0	20	0	76	0	0	0	0	0	13	d__Bacteria	p__Bacteroidota	c__Ignavibacteria	o__Ignavibacteriales	f__BSN166	g__BSN166	s__Unclassified
DQ836759.1.1457	0	0	0	0	0	0	0	0	0	0	0	0	0	0	0	0	0	d__Bacteria	p__Campilobacterota	c__Campylobacteria	o__Campylobacterales	f__Sulfurimonadaceae	g__Sulfurimonas	s__Unclassified
JX279884.1.1343	27	16	26	17	29	17	11	19	0	153	0	20	0	0	0	0	0	d__Bacteria	p__Planctomycetota	c__Planctomycetes	o__Pirellulales	f__Pirellulaceae	g__Unclassified	s__Unclassified
JN537328.1.1457	0	0	0	0	0	0	0	0	0	0	0	0	0	16	35	75	78	d__Bacteria	p__Planctomycetota	c__Planctomycetes	o__Pirellulales	f__Pirellulaceae	g__Pir4_lineage	s__Unclassified
MWJR01000104.3255.4778	0	0	0	0	0	0	0	0	0	0	0	18	0	0	112	205	0	d__Bacteria	p__LCP-89	c__LCP-89	o__LCP-89	f__LCP-89	g__LCP-89	s__Calditrichaeota_bacterium
JN672270.1.1260	0	0	0	0	0	0	0	0	0	0	0	0	0	0	0	0	75	d__Bacteria	p__Chloroflexota	c__Anaerolineae	o__SBR1031	f__A4b	g__A4b	s__Unclassified
LKUD01000088.1.1470	0	0	0	0	0	0	0	0	0	0	0	0	0	105	0	0	229	d__Archaea	p__Halobacterota	c__Methanomicrobia	o__Methanomicrobiales	f__Methanomicrobiaceae	g__SDB	s__Methanoculleus_sp.
HQ153897.1.1393	0	0	0	0	0	0	0	0	0	0	0	0	0	0	0	0	0	d__Bacteria	p__Planctomycetota	c__Planctomycetes	o__Pirellulales	f__Pirellulaceae	g__Blastopirellula	s__Unclassified
FN553474.1.1507	0	0	0	0	0	0	0	0	0	0	22	0	0	0	0	0	0	d__Bacteria	p__Hydrogenedentes	c__Hydrogenedentia	o__Hydrogenedentiales	f__Hydrogenedensaceae	g__Hydrogenedensaceae	s__Unclassified
KM823703.1.1537	0	0	0	0	0	0	0	0	0	0	0	0	0	0	0	0	0	d__Bacteria	p__Pseudomonadota	c__Gammaproteobacteria	o__HOC36	f__HOC36	g__HOC36	s__Unclassified
JN473450.1.1480	0	0	0	0	0	0	0	0	0	0	0	0	0	14	0	0	0	d__Bacteria	p__Planctomycetota	c__vadinHA49	o__vadinHA49	f__vadinHA49	g__vadinHA49	s__Unclassified
HM187150.1.1409	0	0	0	0	0	0	0	0	0	0	0	0	0	0	0	0	0	d__Bacteria	p__Planctomycetota	c__Phycisphaerae	o__Phycisphaerales	f__Phycisphaeraceae	g__SM1A02	s__Unclassified
JQ738970.1.1458	0	0	0	0	0	0	0	0	0	0	0	0	0	0	0	0	0	d__Bacteria	p__Chloroflexota	c__Chloroflexia	o__Chloroflexales	f__Chloroflexaceae	g__Candidatus_Chloroploca	s__Unclassified
JX504897.1.1429	0	0	0	0	0	0	0	0	0	0	0	0	0	54	52	47	121	d__Bacteria	p__Chloroflexota	c__Anaerolineae	o__Anaerolineales	f__Anaerolineaceae	g__Unclassified	s__Unclassified
AF507855.1.1464	0	0	0	0	0	0	0	0	27	44	9	0	0	0	0	0	0	d__Bacteria	p__Spirochaetota	c__Spirochaetia	o__Spirochaetales	f__Spirochaetaceae	g__Alkalispirochaeta	s__Unclassified
MELT01000136.4212.5780	0	0	0	0	0	0	0	0	0	0	138	0	0	0	0	0	0	d__Bacteria	p__Actinomycetota	c__WCHB1-81	o__WCHB1-81	f__WCHB1-81	g__WCHB1-81	s__Actinobacteria_bacterium
JN443034.1.1493	0	0	0	0	9	0	0	0	24	3	15	0	0	0	0	0	0	d__Bacteria	p__Verrucomicrobiota	c__Kiritimatiellae	o__WCHB1-41	f__WCHB1-41	g__WCHB1-41	s__Unclassified
JQ739024.1.1536	0	0	0	0	0	0	0	0	35	0	0	0	0	0	0	0	13	d__Bacteria	p__Desulfobacterota	c__Desulfobacteria	o__Desulfobacterales	f__Desulfosarcinaceae	g__Desulfonatronobacter	s__Unclassified
GQ263904.1.1495	0	0	0	0	0	0	0	0	0	0	0	0	0	0	0	0	0	d__Bacteria	p__Myxococcota	c__Polyangia	o__Nannocystales	f__Nannocystaceae	g__Unclassified	s__Unclassified
KC358219.1.1218	0	0	0	0	0	0	0	0	0	0	0	30	7	85	0	0	0	d__Bacteria	p__Verrucomicrobiota	c__Kiritimatiellae	o__WCHB1-41	f__WCHB1-41	g__WCHB1-41	s__Unclassified
FJ152978.1.1490	0	0	0	0	0	0	0	0	0	0	0	0	0	0	0	0	0	d__Bacteria	p__Bacteroidota	c__Rhodothermia	o__Balneolales	f__Balneolaceae	g__Unclassified	s__Unclassified
EF125446.1.1511	0	0	0	0	0	0	0	0	0	0	0	0	0	0	0	0	0	d__Bacteria	p__Planctomycetota	c__Phycisphaerae	o__CCM11a	f__CCM11a	g__CCM11a	s__Unclassified
KX550223.1.1570	0	0	0	0	0	0	0	0	99	0	0	0	0	0	0	0	0	d__Bacteria	p__Fermentibacterota	c__Fermentibacteria	o__Fermentibacterales	f__Fermentibacteraceae	g__Fermentibacteraceae	s__Unclassified
JF304641.1.1488	0	0	0	0	0	0	0	0	0	0	0	0	0	0	0	0	0	d__Bacteria	p__Fibrobacterota	c__Chitinivibrionia	o__Chitinivibrionales	f__Chitinivibrionaceae	g__Chitinivibrio	s__Chitinivibrio_alkaliphilus
EF554833.1.1367	15	17	13	18	14	11	0	10	0	0	0	0	0	0	0	0	0	d__Bacteria	p__Pseudomonadota	c__Alphaproteobacteria	o__Rhodobacterales	f__Rhodobacteraceae	g__Rhodobaca	s__Rhodobaca_barguzinensis
Y08956.1.1465	0	0	0	0	0	0	0	0	0	0	0	0	0	0	0	0	0	d__Bacteria	p__Bacteroidota	c__Bacteroidia	o__Cytophagales	f__Thermonemataceae	g__Thermonema	s__Thermonema_rossianum
EF690577.1.1440	0	0	0	0	0	0	0	0	0	0	0	0	0	0	0	0	0	d__Archaea	p__Halobacterota	c__Halobacteria	o__Halobacterales	f__Halobacterales	g__Unclassified	s__Unclassified
KX001789.1.1485	0	0	0	0	0	0	0	0	0	0	0	0	0	0	0	0	0	d__Bacteria	p__Cyanobacteriota	c__Cyanobacteriia	o__Cyanobacteriales	f__Coleofasciculaceae	g__Potamolinea_1PC	s__Potamolinea_magna
AF132784.1.1413	0	0	0	0	0	0	0	0	196	4	14	0	0	0	0	0	0	d__Bacteria	p__Cyanobacteriota	c__Cyanobacteriia	o__Cyanobacteriales	f__Gloeocapsaceae	g__Gleocapsa	s__Gloeocapsa_sp.
KF912963.1.1427	0	0	0	0	10	0	0	0	0	3	0	0	0	0	0	0	0	d__Bacteria	p__Pseudomonadota	c__Alphaproteobacteria	o__Rhodobacterales	f__Rhodobacteraceae	g__Natronohydrobacter	s__Unclassified
JQ800695.1.1476	0	0	0	0	0	0	0	0	19	0	39	0	0	0	0	0	31	d__Bacteria	p__Bdellovibrionota	c__Bdellovibrionia	o__Bdellovibrionales	f__Bdellovibrionaceae	g__Bdellovibrio	s__Unclassified
KC358243.1.1310	0	0	0	0	0	0	0	0	74	0	60	0	0	0	0	0	0	d__Bacteria	p__Bacillota	c__Dethiobacteria	o__Dethiobacterales	f__Dethiobacteraceae	g__Unclassified	s__Unclassified
EF462387.1.1414	0	0	0	0	0	0	0	0	0	0	0	314	0	0	0	0	0	d__Bacteria	p__Actinomycetota	c__Actinobacteria	o__Corynebacteriales	f__Mycobacteriaceae	g__Mycobacterium	s__bacterium_FA16
KJ465920.1.1454	0	0	0	0	0	0	0	0	71	0	10	0	0	0	0	0	50	d__Bacteria	p__Cyanobacteriota	c__Cyanobacteriia	o__Cyanobacteriales	f__Cyanobacteriales	g__Cyanobacteriales	s__Unclassified
JX240727.1.1510	0	0	0	0	0	0	0	0	0	0	0	0	0	0	0	0	0	d__Bacteria	p__Spirochaetota	c__Spirochaetia	o__Spirochaetales	f__Spirochaetaceae	g__Spirochaeta_2	s__Unclassified
JQ800870.1.1493	0	0	0	0	0	0	0	0	0	0	0	0	0	26	0	0	65	d__Bacteria	p__Actinomycetota	c__Acidimicrobiia	o__Actinomarinales	f__Unclassified	g__Unclassified	s__Unclassified
AY454770.1.1063	0	0	0	0	0	0	0	0	0	0	0	0	0	137	0	0	173	d__Archaea	p__Halobacterota	c__Methanosarcinia	o__Methanosarciniales	f__Methanosaetaceae	g__Methanosaeta	s__Unclassified
DQ447174.1.1464	0	0	0	0	0	0	0	0	0	0	0	0	0	80	0	0	230	d__Bacteria	p__Chloroflexota	c__Anaerolineae	o__Anaerolineales	f__Anaerolineaceae	g__Unclassified	s__Unclassified
GQ261770.1.1465	0	0	0	0	0	0	0	0	29	0	17	0	0	0	0	0	19	d__Bacteria	p__Desulfobacterota	c__Desulfobacteria	o__Desulfobacterales	f__Desulfosarcinaceae	g__SEEP-SRB1	s__Unclassified
KT247984.1.1439	0	0	0	0	0	0	0	0	0	0	0	0	0	0	0	0	0	d__Archaea	p__Halobacterota	c__Halobacteria	o__Halobacterales	f__Haloferacaceae	g__Unclassified	s__Natronobiforma_cellulositropha
KP174525.1.1536	0	0	0	0	0	0	0	0	235	0	0	0	0	0	0	0	0	d__Bacteria	p__Fermentibacterota	c__Fermentibacteria	o__Fermentibacterales	f__Fermentibacteraceae	g__Fermentibacteraceae	s__bacterium_YC-ZSS-LKJ186
HM128188.1.1480	0	0	0	0	0	0	0	0	0	0	6	0	0	0	0	0	11	d__Bacteria	p__Desulfobacterota	c__Desulfovibrionia	o__Desulfovibrionales	f__Desulfonatronaceae	g__Desulfonatronum	s__Unclassified
AB050238.1.1408	0	0	0	0	0	0	0	0	0	0	0	252	0	0	29	0	0	d__Archaea	p__Crenarchaeota	c__Nitrososphaeria	o__Nitrosopumilales	f__Nitrosopumilaceae	g__Candidatus_Nitrosotenuis	s__Unclassified
HM798647.1.1426	0	0	0	0	0	0	0	0	0	0	0	0	0	0	0	0	0	d__Bacteria	p__Planctomycetota	c__Phycisphaerae	o__Phycisphaerales	f__Phycisphaeraceae	g__SM1A02	s__Unclassified
JN458845.1.1405	0	0	0	0	0	0	0	0	0	0	0	0	3	12	0	0	0	d__Bacteria	p__Planctomycetota	c__Phycisphaerae	o__Phycisphaerales	f__Phycisphaeraceae	g__Unclassified	s__Unclassified
JN977367.1.1494	0	0	0	0	0	0	0	0	0	0	0	48	0	0	31	197	27	d__Bacteria	p__Chloroflexota	c__Anaerolineae	o__SBR1031	f__SBR1031	g__SBR1031	s__Unclassified
AM404263.1.1468	0	0	0	0	0	0	0	0	0	0	0	0	0	0	0	0	0	d__Bacteria	p__Pseudomonadota	c__Gammaproteobacteria	o__Nitrococcales	f__Nitrococcaceae	g__Aquisalimonas	s__Aquisalimonas_asiatica
HM447682.1.1442	0	0	0	0	0	0	0	0	0	0	0	0	0	0	0	0	0	d__Bacteria	p__Pseudomonadota	c__Alphaproteobacteria	o__Rhizobiales	f__Rhodobiaceae	g__Tepidamorphus	s__Unclassified
KM496557.1.1393	0	0	0	0	0	0	0	0	0	0	0	0	0	0	0	0	0	d__Archaea	p__Halobacterota	c__Halobacteria	o__Halobacterales	f__Haloferacaceae	g__Unclassified	s__Halobacteriaceae_archaeon
LT883652.1.1431	0	0	0	0	0	0	0	0	0	0	0	0	0	0	0	0	0	d__Bacteria	p__Pseudomonadota	c__Alphaproteobacteria	o__Kiloniellales	f__Fodinicurvataceae	g__Rhodovibrio	s__Rhodovibrio_sp.
CZCB01001507.135.1626	0	0	0	0	0	0	0	0	0	0	0	70	0	0	119	74	11	d__Bacteria	p__Chloroflexota	c__Anaerolineae	o__SBR1031	f__SBR1031	g__SBR1031	s__anaerobic_digester
KJ877503.1.1354	0	0	0	0	0	0	0	0	12	0	0	0	0	0	0	0	0	d__Bacteria	p__Verrucomicrobiota	c__Verrucomicrobiae	o__Verrucomicrobiales	f__Rubritaleaceae	g__Luteolibacter	s__Unclassified
KP150927.1.1593	0	0	0	0	0	0	0	0	157	0	108	0	0	0	0	0	0	d__Bacteria	p__Bacillota	c__Dethiobacteria	o__Dethiobacterales	f__Dethiobacteraceae	g__Unclassified	s__Unclassified
KC358209.1.1355	0	0	0	0	0	0	0	0	0	0	0	22	14	65	0	0	10	d__Bacteria	p__Verrucomicrobiota	c__Kiritimatiellae	o__WCHB1-41	f__WCHB1-41	g__WCHB1-41	s__Unclassified
GQ181814.1.1422	0	0	0	0	0	0	0	0	0	0	0	0	0	0	46	244	10	d__Bacteria	p__Calditrichota	c__Calditrichia	o__Calditrichales	f__Calditrichaceae	g__Calorithrix	s__Unclassified
AB795481.1.1455	0	0	0	0	0	0	0	0	0	0	0	0	0	82	0	0	134	d__Bacteria	p__Chloroflexota	c__Anaerolineae	o__Unclassified	f__Unclassified	g__Unclassified	s__Unclassified
EF666482.1.1787	0	0	0	0	0	0	0	0	0	0	0	0	0	0	0	0	0	d__Eukaryota	p__Apicomplexa	c__Conoidasida	o__Gregarinasina	f__Eugregarinorida	g__Ascogregarina	s__Ascogregarina_taiwanensis
JN530581.1.1392	0	0	0	0	0	0	0	0	0	0	0	0	0	18	0	185	64	d__Bacteria	p__Planctomycetota	c__Phycisphaerae	o__MSBL9	f__KCLunmb-38-53	g__KCLunmb-38-53	s__Unclassified
HE818642.1.1529	0	0	0	0	0	0	0	0	0	0	0	0	0	0	0	0	0	d__Bacteria	p__Acidobacteriota	c__Thermoanaerobaculia	o__Thermoanaerobaculales	f__Thermoanaerobaculaceae	g__Subgroup_10	s__Unclassified
DQ659236.1.1450	26	23	15	27	33	28	27	28	0	0	0	0	0	0	0	0	0	d__Bacteria	p__Pseudomonadota	c__Alphaproteobacteria	o__Rhodobacterales	f__Rhodobacteraceae	g__Roseinatronobacter	s__Roseinatronobacter_monicus
KC353352.66176.67656	0	0	0	0	140	88	28	42	0	0	0	0	0	0	0	0	0	d__Bacteria	p__Pseudomonadota	c__Alphaproteobacteria	o__Rickettsiales	f__Mitochondria	g__Mitochondria	s__Andalucia_godoyi
KF836178.1.1515	0	0	0	0	0	0	0	0	0	0	18	0	0	0	0	0	0	d__Bacteria	p__Pseudomonadota	c__Gammaproteobacteria	o__JTB23	f__JTB23	g__JTB23	s__Unclassified
KC358516.1.1269	0	0	0	0	0	0	0	0	0	0	0	0	0	0	0	0	0	d__Bacteria	p__Pseudomonadota	c__Gammaproteobacteria	o__Nitrosococcales	f__Nitrosococcaceae	g__wb1-P19	s__Unclassified
AF407714.1.1504	0	0	0	0	0	0	0	0	0	0	0	16	0	0	91	45	0	d__Bacteria	p__Acidobacteriota	c__Acidobacteriae	o__Acidobacteriae	f__Acidobacteriae	g__Paludibaculum	s__Unclassified
EU684587.1.1388	0	0	0	0	0	0	0	0	13	0	0	0	0	63	0	0	177	d__Bacteria	p__Desulfobacterota	c__Desulfovibrionia	o__Desulfovibrionales	f__Desulfonatronovibrionaceae	g__Desulfonatronovibrio	s__alkaliphilic_bacterium
FJ152982.1.1516	0	0	0	0	0	0	0	0	0	0	0	0	0	0	0	0	0	d__Bacteria	p__Pseudomonadota	c__Gammaproteobacteria	o__Gammaproteobacteria_Incertae_Sedis	f__Unclassified_Family	g__Wenzhouxiangella	s__Unclassified
HM128138.1.1497	0	0	0	0	12	0	0	0	0	0	0	0	0	0	0	0	0	d__Bacteria	p__Verrucomicrobiota	c__Kiritimatiellae	o__WCHB1-41	f__WCHB1-41	g__WCHB1-41	s__Unclassified
JF727676.1.1498	0	0	0	0	0	0	0	0	0	0	0	0	0	0	0	0	0	d__Bacteria	p__Pseudomonadota	c__Gammaproteobacteria	o__AT-s16	f__AT-s16	g__AT-s16	s__Unclassified
KM823676.1.1490	0	0	0	0	0	0	0	0	0	0	0	0	0	0	0	0	0	d__Bacteria	p__Pseudomonadota	c__Alphaproteobacteria	o__Kiloniellales	f__Kiloniellaceae	g__Unclassified	s__Unclassified
JQ062671.1.1498	36	56	40	26	42	23	16	18	0	0	0	0	0	0	0	0	0	d__Bacteria	p__Pseudomonadota	c__Gammaproteobacteria	o__SAR86_clade	f__SAR86_clade	g__SAR86_clade	s__Unclassified
JX298456.1.1309	0	0	0	0	0	0	0	0	13	0	0	13	0	0	0	0	0	d__Bacteria	p__Chloroflexota	c__Anaerolineae	o__SBR1031	f__A4b	g__A4b	s__Unclassified
KT952676.1.1499	0	0	0	0	0	0	0	0	0	0	0	0	0	0	0	0	53	d__Bacteria	p__Pseudomonadota	c__Gammaproteobacteria	o__KI89A_clade	f__KI89A_clade	g__KI89A_clade	s__Unclassified
MF195300.1.1342	0	0	0	0	0	0	0	0	18	0	0	0	0	0	0	0	14	d__Bacteria	p__Pseudomonadota	c__Alphaproteobacteria	o__Tistrellales	f__Geminicoccaceae	g__Unclassified	s__Unclassified
JX240517.1.1450	0	0	0	0	0	0	0	0	0	0	0	0	0	0	0	0	0	d__Bacteria	p__Chloroflexota	c__Chloroflexia	o__Thermomicrobiales	f__Thermomicrobiaceae	g__Nitrolancea	s__Unclassified
JN501450.1.1471	0	0	0	0	0	0	0	0	0	0	0	58	0	0	133	44	0	d__Bacteria	p__Sumerlaeota	c__Sumerlaeia	o__Sumerlaeales	f__Sumerlaeaceae	g__Sumerlaea	s__Unclassified
JN471559.1.1446	0	0	0	0	0	0	0	0	188	0	8	0	0	0	0	0	0	d__Bacteria	p__Spirochaetota	c__Spirochaetia	o__Spirochaetales	f__Spirochaetaceae	g__Alkalispirochaeta	s__Unclassified
JQ738946.1.1495	0	0	0	0	0	0	0	0	64	0	70	0	0	0	0	0	12	d__Bacteria	p__Bacillota	c__Dethiobacteria	o__Dethiobacterales	f__Dethiobacteraceae	g__Unclassified	s__Unclassified
JN825375.1.1381	0	0	0	0	0	0	0	0	0	0	7	0	0	0	0	0	0	d__Bacteria	p__Pseudomonadota	c__Alphaproteobacteria	o__Tistrellales	f__Geminicoccaceae	g__Unclassified	s__Unclassified
EU283457.1.1389	0	0	0	0	0	0	0	0	18	0	6	0	0	45	0	0	87	d__Bacteria	p__Desulfobacterota	c__Desulfobacteria	o__Desulfobacterales	f__Desulfococcaceae	g__Unclassified	s__Unclassified
JN536965.1.1434	0	0	0	0	0	0	0	0	16	0	5	0	0	14	8	32	45	d__Bacteria	p__Planctomycetota	c__Planctomycetes	o__Pirellulales	f__Pirellulaceae	g__Pir4_lineage	s__Unclassified
KF986715.1.1445	0	0	0	0	0	0	0	0	0	7	0	0	0	0	0	0	0	d__Bacteria	p__Bacteroidota	c__Bacteroidia	o__Chitinophagales	f__Saprospiraceae	g__Phaeodactylibacter	s__Phaeodactylibacter_xiamenensis
KP091158.1.1538	0	0	0	0	0	0	0	0	0	0	0	15	0	0	116	158	0	d__Bacteria	p__Chloroflexota	c__Anaerolineae	o__RBG-13-54-9	f__RBG-13-54-9	g__RBG-13-54-9	s__Unclassified
JN825531.1.1394	0	0	0	0	0	0	0	0	0	6	95	0	0	0	0	0	0	d__Bacteria	p__Actinomycetota	c__Acidimicrobiia	o__Microtrichales	f__Ilumatobacteraceae	g__Ilumatobacteraceae	s__Unclassified
HQ397560.1.1454	0	0	0	0	0	0	0	0	0	0	0	0	0	0	0	0	0	d__Bacteria	p__Chloroflexota	c__Dehalococcoidia	o__S085	f__S085	g__S085	s__Unclassified
AM691100.1.1430	0	0	0	0	0	0	0	0	0	0	0	0	0	0	0	0	0	d__Bacteria	p__Pseudomonadota	c__Alphaproteobacteria	o__Rhodobacterales	f__Rhodobacteraceae	g__Roseovarius	s__Unclassified
HQ916513.1.1348	0	0	0	0	0	0	0	0	0	0	0	10	0	0	172	106	0	d__Archaea	p__Crenarchaeota	c__Bathyarchaeia	o__Bathyarchaeia	f__Bathyarchaeia	g__Bathyarchaeia	s__Unclassified
DQ432334.1.1465	96	84	46	33	0	0	0	0	0	0	0	0	0	0	0	0	0	d__Bacteria	p__Pseudomonadota	c__Alphaproteobacteria	o__Rhizobiales	f__Beijerinckiaceae	g__Salinarimonas	s__Unclassified
JQ738982.1.1460	0	0	0	0	0	0	0	0	44	0	0	0	0	0	0	0	0	d__Bacteria	p__Planctomycetota	c__Phycisphaerae	o__Phycisphaerales	f__Phycisphaeraceae	g__SM1A02	s__Unclassified
GU180176.1.1476	0	0	0	0	0	0	0	0	0	0	0	0	0	30	0	0	46	d__Bacteria	p__Chloroflexota	c__Anaerolineae	o__Anaerolineales	f__Anaerolineaceae	g__ADurb.Bin120	s__Unclassified
HQ190546.1.1482	0	0	0	0	0	0	0	0	0	0	0	0	0	0	0	0	0	d__Bacteria	p__Planctomycetota	c__Phycisphaerae	o__Phycisphaerales	f__Phycisphaeraceae	g__Unclassified	s__Unclassified
JF727702.1.1495	0	0	0	0	0	0	0	0	0	0	8	0	0	0	0	0	0	d__Bacteria	p__Planctomycetota	c__Planctomycetes	o__Pirellulales	f__Pirellulaceae	g__Blastopirellula	s__Unclassified
AP018558.1694613.1696125	0	0	0	0	0	0	0	0	0	0	0	109	14	48	12	0	0	d__Bacteria	p__Pseudomonadota	c__Gammaproteobacteria	o__Burkholderiales	f__Hydrogenophilaceae	g__Hydrogenophilus	s__Hydrogenophilus_thermoluteolus
FPLP01012697.1.1432	0	0	0	0	0	0	0	0	0	0	0	0	0	54	0	0	135	d__Bacteria	p__Planctomycetota	c__Planctomycetes	o__Pirellulales	f__Pirellulaceae	g__Pirellula	s__Unclassified
FM242339.1.1517	0	0	0	0	0	0	0	0	0	0	23	0	0	0	0	0	0	d__Bacteria	p__Verrucomicrobiota	c__Verrucomicrobiae	o__Verrucomicrobiales	f__DEV007	g__DEV007	s__Unclassified
JN825524.1.1516	0	0	0	0	0	0	0	0	0	0	0	0	0	0	0	0	0	d__Bacteria	p__NB1-j	c__NB1-j	o__NB1-j	f__NB1-j	g__NB1-j	s__Unclassified
JN438449.1.1416	0	0	0	0	0	0	0	0	12	0	17	0	0	0	0	0	0	d__Bacteria	p__Spirochaetota	c__Spirochaetia	o__Spirochaetales	f__Spirochaetaceae	g__Spirochaeta_2	s__Unclassified
JN442819.1.1469	0	0	0	0	0	0	0	0	58	0	7	0	0	0	0	0	0	d__Bacteria	p__Desulfobacterota	c__Desulfobacteria	o__Desulfobacterales	f__Desulfobacteraceae	g__Desulfotignum	s__Unclassified
JN398069.1.1492	0	0	0	0	0	0	0	10	92	0	42	0	0	0	0	0	0	d__Bacteria	p__Verrucomicrobiota	c__Omnitrophia	o__Omnitrophales	f__Omnitrophaceae	g__Candidatus_Omnitrophus	s__Unclassified
KJ206750.1.1485	0	0	0	0	0	0	0	0	0	0	0	13	3	18	52	46	0	d__Bacteria	p__Bacteroidota	c__Bacteroidia	o__Bacteroidales	f__Williamwhitmaniaceae	g__Blvii28_wastewater-sludge_group	s__Unclassified
FJ638562.1.1449	0	0	0	0	0	0	0	0	0	0	0	0	0	28	0	0	252	d__Bacteria	p__Desulfobacterota	c__Syntrophobacteria	o__Syntrophobacterales	f__Syntrophobacteraceae	g__Desulforhabdus	s__Unclassified
EU491748.1.1463	0	0	0	0	0	0	0	0	12	0	13	0	0	0	0	0	0	d__Bacteria	p__Planctomycetota	c__Planctomycetes	o__Pirellulales	f__Pirellulaceae	g__Pir4_lineage	s__Unclassified
JN038290.1.1467	0	0	0	0	0	0	0	0	0	0	0	10	0	0	18	0	119	d__Bacteria	p__Chloroflexota	c__Anaerolineae	o__Ardenticatenales	f__Unclassified	g__Unclassified	s__Unclassified
FJ516989.1.1525	0	0	0	0	0	0	0	0	0	0	0	18	0	0	41	220	0	d__Bacteria	p__Desulfobacterota	c__Desulfobacteria	o__Desulfatiglandales	f__Desulfatiglandaceae	g__Desulfatiglans	s__Unclassified
KC852995.1.1434	10	0	0	0	44	20	42	41	10	0	18	0	0	0	0	0	0	d__Bacteria	p__Actinomycetota	c__Acidimicrobiia	o__Microtrichales	f__Ilumatobacteraceae	g__Unclassified	s__Unclassified
JN497151.1.1420	0	0	0	0	0	0	0	0	0	0	11	0	0	0	0	0	0	d__Bacteria	p__Verrucomicrobiota	c__Lentisphaeria	o__SS1-B-02-17	f__SS1-B-02-17	g__SS1-B-02-17	s__Unclassified
AF507846.1.1446	23	40	13	19	45	40	47	50	0	0	0	0	0	0	0	0	0	d__Bacteria	p__Actinomycetota	c__Actinobacteria	o__Micrococcales	f__Microbacteriaceae	g__ML602J-51	s__Unclassified
JQ739068.1.1434	0	0	0	0	0	0	0	0	0	0	0	0	0	0	0	0	0	d__Bacteria	p__Bacillota	c__Clostridia	o__Caldicoprobacterales	f__Caldicoprobacteraceae	g__Caldicoprobacter	s__Unclassified
JF809730.1.1396	0	0	0	0	0	0	0	0	0	0	0	112	0	0	105	0	0	d__Bacteria	p__Nitrospirota	c__Nitrospiria	o__Nitrospirales	f__Nitrospiraceae	g__Nitrospira	s__Unclassified
JN499740.1.1410	0	0	0	0	0	0	0	0	10	0	0	0	0	0	0	0	0	d__Bacteria	p__Verrucomicrobiota	c__Verrucomicrobiae	o__Chthoniobacterales	f__Unclassified	g__Unclassified	s__Unclassified
KC852966.1.1434	0	0	0	0	0	0	0	0	0	0	0	0	0	0	0	0	11	d__Bacteria	p__Pseudomonadota	c__Gammaproteobacteria	o__Steroidobacterales	f__Woeseiaceae	g__JTB255_marine_benthic_group	s__Unclassified
JN436500.1.1361	73	81	47	58	0	0	0	0	0	0	0	0	0	0	0	0	0	d__Bacteria	p__Bdellovibrionota	c__Bdellovibrionia	o__Bdellovibrionales	f__Bdellovibrionaceae	g__OM27_clade	s__Unclassified
MH041199.1.1444	0	0	0	0	0	0	0	0	0	0	0	0	0	0	0	0	0	d__Bacteria	p__Bacteroidota	c__Rhodothermia	o__Rhodothermales	f__Rhodothermaceae	g__Natronotalea	s__Longimonas_sp.
AM176892.1.1427	0	0	0	0	0	0	0	0	0	0	0	0	0	0	0	0	219	d__Bacteria	p__Chloroflexota	c__Anaerolineae	o__Ardenticatenales	f__Unclassified	g__Unclassified	s__Unclassified
JX170302.1.1350	0	0	0	0	0	0	0	0	0	0	0	0	22	253	0	0	0	d__Bacteria	p__Pseudomonadota	c__Gammaproteobacteria	o__Francisellales	f__Francisellaceae	g__Unclassified	s__Unclassified
HQ640553.1.1358	0	0	0	0	0	0	0	0	33	0	6	0	0	31	0	0	142	d__Bacteria	p__Chloroflexota	c__Anaerolineae	o__SBR1031	f__A4b	g__A4b	s__Unclassified
HQ697789.1.1504	0	0	0	0	0	0	0	0	0	0	8	0	0	0	0	0	0	d__Bacteria	p__Hydrogenedentes	c__Hydrogenedentia	o__Hydrogenedentiales	f__Hydrogenedensaceae	g__Hydrogenedensaceae	s__Unclassified
HQ697686.1.1467	0	0	0	0	0	0	0	0	0	0	0	0	0	0	0	0	0	d__Bacteria	p__Chloroflexota	c__Anaerolineae	o__Ardenticatenales	f__Unclassified	g__Unclassified	s__Unclassified
EF044234.1.1421	27	38	17	24	37	44	34	52	0	0	0	0	0	0	0	0	0	d__Bacteria	p__Pseudomonadota	c__Alphaproteobacteria	o__Rhodobacterales	f__Rhodobacteraceae	g__Roseibacterium	s__Roseobacter_sp.
EF125384.1.1462	0	0	0	0	0	0	0	0	13	0	0	0	0	61	0	61	77	d__Bacteria	p__Chloroflexota	c__Anaerolineae	o__Anaerolineales	f__Anaerolineaceae	g__Unclassified	s__Unclassified
FJ517114.1.1519	0	0	0	0	0	0	0	0	0	0	0	0	0	0	0	0	0	d__Bacteria	p__Acidobacteriota	c__Thermoanaerobaculia	o__Thermoanaerobaculales	f__Thermoanaerobaculaceae	g__Subgroup_23	s__Unclassified
EF659448.1.1435	31	47	18	17	32	38	46	43	0	0	0	0	0	0	0	0	0	d__Bacteria	p__Actinomycetota	c__Actinobacteria	o__Micrococcales	f__Microbacteriaceae	g__ML602J-51	s__Unclassified
JN811710.1.1405	0	0	0	0	0	0	0	0	0	0	0	0	0	0	0	0	0	d__Bacteria	p__Pseudomonadota	c__Gammaproteobacteria	o__Gammaproteobacteria_Incertae_Sedis	f__Unclassified_Family	g__Unclassified	s__Unclassified
KT308343.1.1488	0	0	0	0	0	0	0	0	0	0	0	12	39	221	0	0	0	d__Bacteria	p__Pseudomonadota	c__Gammaproteobacteria	o__Burkholderiales	f__Comamonadaceae	g__Sphaerotilus	s__Unclassified
KM386664.1.1322	0	0	0	0	0	0	0	0	0	0	0	79	2	0	129	0	0	d__Bacteria	p__Deferrisomatota	c__Defferrisomatia	o__Defferrisomatales	f__Defferrisomataceae	g__Deferrisoma	s__Deferrisoma_palaeochoriense
DQ811893.1.1492	0	0	0	0	0	0	0	0	0	0	0	0	0	0	0	0	0	d__Bacteria	p__Nitrospirota	c__Thermodesulfovibrionia	o__Unclassified	f__Unclassified	g__Unclassified	s__Unclassified
AB177153.1.1422	0	0	0	0	0	0	0	0	0	0	0	0	0	19	0	0	125	d__Bacteria	p__Calditrichota	c__Calditrichia	o__Calditrichales	f__Calditrichaceae	g__Calditrichaceae	s__Unclassified
AY605171.1.1495	0	0	0	0	0	0	0	0	51	0	0	0	0	0	0	0	48	d__Bacteria	p__Spirochaetota	c__Spirochaetia	o__Spirochaetales	f__Spirochaetaceae	g__Spirochaeta_2	s__Unclassified
EF208694.1.1474	0	0	0	0	0	0	0	0	0	0	0	0	0	0	0	0	0	d__Bacteria	p__Planctomycetota	c__Planctomycetes	o__Pirellulales	f__Pirellulaceae	g__Blastopirellula	s__Unclassified
JN515198.1.1420	0	0	0	0	0	0	0	0	22	0	0	0	0	0	0	0	0	d__Bacteria	p__Verrucomicrobiota	c__Lentisphaeria	o__SS1-B-02-17	f__SS1-B-02-17	g__SS1-B-02-17	s__Unclassified
LFCJ01012606.399.1906	0	0	0	0	0	0	0	0	0	0	0	0	0	0	0	0	0	d__Bacteria	p__Actinomycetota	c__Actinobacteria	o__Euzebyales	f__Euzebyaceae	g__Egibacter	s__soda_lake
KF786385.1.1388	39	51	23	39	23	19	25	29	0	5	0	0	0	0	0	0	0	d__Bacteria	p__Verrucomicrobiota	c__Verrucomicrobiae	o__Opitutales	f__Puniceicoccaceae	g__Verruc-01	s__Unclassified
CP002116.1642104.1643633	0	0	0	0	0	0	0	0	66	0	5	0	0	0	0	0	0	d__Bacteria	p__Spirochaetota	c__Spirochaetia	o__Spirochaetales	f__Spirochaetaceae	g__Sediminispirochaeta	s__Sediminispirochaeta_smaragdinae
HQ857667.1.1506	0	0	0	0	0	0	0	0	0	0	0	0	0	0	0	0	0	d__Bacteria	p__Pseudomonadota	c__Gammaproteobacteria	o__Gammaproteobacteria_Incertae_Sedis	f__Unclassified_Family	g__Wenzhouxiangella	s__Unclassified
JF809766.1.1374	0	0	0	0	0	0	0	0	0	0	0	0	0	0	0	0	0	d__Bacteria	p__Planctomycetota	c__Phycisphaerae	o__Phycisphaerales	f__Phycisphaeraceae	g__Urania-1B-19_marine_sediment_group	s__Unclassified
AP018558.217318.218830	0	0	0	0	0	0	0	0	0	0	0	115	18	49	10	0	0	d__Bacteria	p__Pseudomonadota	c__Gammaproteobacteria	o__Burkholderiales	f__Hydrogenophilaceae	g__Hydrogenophilus	s__Hydrogenophilus_thermoluteolus
GQ093143.1.1298	0	0	0	0	0	0	0	0	52	0	0	0	0	0	0	0	0	d__Bacteria	p__Pseudomonadota	c__Alphaproteobacteria	o__Rhodobacterales	f__Rhodobacteraceae	g__Unclassified	s__Unclassified
JQ245678.1.1316	0	0	0	0	0	0	0	0	12	0	0	0	0	10	0	0	89	d__Archaea	p__Thermoplasmatota	c__Thermoplasmata	o__Marine_Benthic_Group_D_and_DHVEG-1	f__Marine_Benthic_Group_D_and_DHVEG-1	g__Marine_Benthic_Group_D_and_DHVEG-1	s__Unclassified
FJ264744.1.1533	0	0	0	0	0	0	0	0	13	0	0	11	0	18	36	105	17	d__Bacteria	p__Planctomycetota	c__Phycisphaerae	o__Pla1_lineage	f__Pla1_lineage	g__Pla1_lineage	s__Unclassified
EU812967.1.1529	0	0	0	0	0	0	0	0	0	0	0	0	2	19	26	192	25	d__Bacteria	p__Chloroflexota	c__Anaerolineae	o__RBG-13-54-9	f__RBG-13-54-9	g__RBG-13-54-9	s__Unclassified
KY886366.1.1752	0	0	0	0	0	0	0	0	0	0	0	0	16	232	0	0	16	d__Eukaryota	p__Ciliophora	c__Intramacronucleata	o__Conthreep	f__Oligohymenophorea	g__Cyclidium	s__Cyclidium_glaucoma
LN568792.1.1308	0	0	0	0	0	0	0	0	0	3	12	0	0	11	0	0	0	d__Bacteria	p__Patescibacteria	c__Saccharimonadia	o__Saccharimonadales	f__Saccharimonadales	g__Saccharimonadales	s__Unclassified
FNQM01000020.4206.5663	36	69	17	23	25	31	30	31	0	0	0	0	0	0	0	0	0	d__Bacteria	p__Pseudomonadota	c__Alphaproteobacteria	o__Rhodobacterales	f__Rhodobacteraceae	g__Rubrimonas	s__Rubrimonas_cliftonensis
JN825587.1.1382	0	0	0	0	0	0	0	0	13	0	0	0	0	0	0	0	0	d__Bacteria	p__Planctomycetota	c__Phycisphaerae	o__Phycisphaerales	f__Phycisphaeraceae	g__I-8	s__Unclassified
HE653827.1.1456	0	0	0	0	0	0	0	0	0	0	0	0	0	0	0	0	0	d__Bacteria	p__Acidobacteriota	c__Thermoanaerobaculia	o__Thermoanaerobaculales	f__Thermoanaerobaculaceae	g__Subgroup_10	s__Unclassified
JN509545.1.1459	0	0	0	0	0	0	0	0	136	0	0	0	0	0	0	0	46	d__Bacteria	p__Zixibacteria	c__Zixibacteria	o__Zixibacteria	f__Zixibacteria	g__Zixibacteria	s__Unclassified
JQ428448.1.1476	0	0	0	0	0	0	0	0	0	0	0	0	0	0	0	0	0	d__Bacteria	p__Actinomycetota	c__Actinobacteria	o__Euzebyales	f__Euzebyaceae	g__Unclassified	s__Unclassified
GQ181765.1.1441	0	0	0	0	0	0	0	0	0	0	0	0	0	21	9	211	20	d__Bacteria	p__Acetothermia	c__Acetothermiia	o__Acetothermiia	f__Acetothermiia	g__Acetothermiia	s__Unclassified
JN825601.1.1512	0	0	0	0	0	0	0	0	0	0	0	0	0	0	0	0	0	d__Bacteria	p__Planctomycetota	c__OM190	o__OM190	f__OM190	g__OM190	s__Unclassified
KP091079.1.1465	0	0	0	0	0	0	0	0	0	0	0	0	0	15	50	121	31	d__Bacteria	p__Chloroflexota	c__Anaerolineae	o__SBR1031	f__SBR1031	g__SBR1031	s__Unclassified
JQ989609.1.1493	0	0	0	0	0	0	0	0	0	0	0	0	0	0	0	34	0	d__Bacteria	p__Acidobacteriota	c__Aminicenantia	o__Aminicenantales	f__Aminicenantales	g__Aminicenantales	s__Unclassified
FJ628215.1.1467	0	0	0	0	0	0	0	0	0	0	0	0	0	0	0	0	0	d__Bacteria	p__Campilobacterota	c__Campylobacteria	o__Campylobacterales	f__Sulfurimonadaceae	g__Sulfurimonas	s__Unclassified
HM243768.1.1526	0	0	0	0	0	0	0	0	0	0	0	0	0	0	40	188	31	d__Bacteria	p__Calditrichota	c__Calditrichia	o__Calditrichales	f__Calditrichaceae	g__Calorithrix	s__Unclassified
FM242378.1.1503	0	0	0	0	0	0	0	0	26	0	13	0	0	0	0	0	24	d__Bacteria	p__Spirochaetota	c__Spirochaetia	o__Spirochaetales	f__Spirochaetaceae	g__Sediminispirochaeta	s__Unclassified
KP728208.1.1470	0	0	0	0	0	0	0	0	14	0	87	0	0	15	8	37	19	d__Bacteria	p__Actinomycetota	c__WCHB1-81	o__WCHB1-81	f__WCHB1-81	g__WCHB1-81	s__Unclassified
JN473724.1.1397	0	0	0	0	0	0	0	0	0	0	0	0	0	0	0	0	0	d__Bacteria	p__Chloroflexota	c__Anaerolineae	o__SBR1031	f__SBR1031	g__SBR1031	s__Unclassified
MG601303.1.1515	0	0	0	0	0	0	0	0	0	0	0	0	0	0	0	0	0	d__Bacteria	p__Acidobacteriota	c__Aminicenantia	o__Aminicenantales	f__Aminicenantales	g__Aminicenantales	s__Unclassified
CU917913.1.1380	0	0	0	0	0	0	0	0	0	0	13	0	0	0	0	0	10	d__Bacteria	p__Chloroflexota	c__Anaerolineae	o__RBG-13-54-9	f__RBG-13-54-9	g__RBG-13-54-9	s__Unclassified
JN490923.1.1458	0	0	0	0	0	0	0	0	0	0	0	0	0	0	7	250	0	d__Bacteria	p__Calditrichota	c__Calditrichia	o__Calditrichales	f__Calditrichaceae	g__Calditrichaceae	s__Unclassified
GU118205.1.1423	0	0	0	0	0	0	0	0	0	0	0	31	0	0	18	0	0	d__Bacteria	p__Pseudomonadota	c__Alphaproteobacteria	o__Dstr-E11	f__Dstr-E11	g__Dstr-E11	s__Unclassified
DQ676310.1.1418	0	0	0	0	0	0	0	0	0	0	0	0	8	248	0	0	0	d__Bacteria	p__Campilobacterota	c__Campylobacteria	o__Campylobacterales	f__Sulfurimonadaceae	g__Sulfurimonas	s__Unclassified
MH043951.1.1497	0	0	0	0	0	0	0	0	0	0	0	0	0	0	0	0	0	d__Bacteria	p__Pseudomonadota	c__Gammaproteobacteria	o__Oceanospirillales	f__Halomonadaceae	g__Halospina	s__Halospina_sp.
JX047134.1.1453	0	0	0	0	0	0	0	0	0	0	0	55	8	28	0	0	0	d__Bacteria	p__Pseudomonadota	c__Alphaproteobacteria	o__Thalassobaculales	f__Oceanibaculaceae	g__Oceanibaculum	s__Unclassified
HQ588477.1.1408	0	0	0	0	0	0	0	0	43	0	94	0	0	0	7	52	0	d__Bacteria	p__Acidobacteriota	c__Aminicenantia	o__Aminicenantales	f__Aminicenantales	g__Aminicenantales	s__Unclassified
GQ246308.1.1503	0	0	0	0	0	0	0	0	0	0	9	0	0	0	0	0	0	d__Bacteria	p__Pseudomonadota	c__Gammaproteobacteria	o__Nitrosococcales	f__Nitrosococcaceae	g__Cm1-21	s__Unclassified
FJ516940.1.1444	0	0	0	0	0	0	0	0	0	0	0	0	0	0	0	0	0	d__Bacteria	p__Pseudomonadota	c__Alphaproteobacteria	o__Rhizobiales	f__Hyphomicrobiaceae	g__Filomicrobium	s__Unclassified
LN570745.1.1370	0	0	0	0	0	0	0	0	0	0	0	59	0	19	6	0	24	d__Bacteria	p__Bacteroidota	c__Bacteroidia	o__Bacteroidetes_VC2.1_Bac22	f__Bacteroidetes_VC2.1_Bac22	g__Bacteroidetes_VC2.1_Bac22	s__Unclassified
KC852989.1.1401	0	0	0	0	0	0	0	0	0	0	8	0	0	0	0	0	0	d__Bacteria	p__Desulfobacterota	c__Desulfuromonadia	o__Desulfuromonadia	f__Geopsychrobacteraceae	g__Desulfuromusa	s__Unclassified
JQ316605.1.1398	0	0	0	0	0	0	0	0	0	0	0	59	0	17	65	17	0	d__Bacteria	p__Bacteroidota	c__Bacteroidia	o__Bacteroidales	f__Williamwhitmaniaceae	g__Blvii28_wastewater-sludge_group	s__Unclassified
JX133443.1.1455	0	0	0	0	0	0	0	0	0	0	0	91	2	0	0	0	20	d__Bacteria	p__Chloroflexota	c__Anaerolineae	o__SBR1031	f__A4b	g__A4b	s__Unclassified
KX014141.1.1442	29	18	19	0	49	51	36	50	0	0	0	0	0	0	0	0	0	d__Bacteria	p__Cyanobacteriota	c__Cyanobacteriia	o__Synechococcales	f__Cyanobiaceae	g__Cyanobium_PCC-6307	s__Unclassified
AY862529.1.1321	0	0	0	0	0	0	0	0	26	0	14	15	0	0	12	0	0	d__Bacteria	p__Bacteroidota	c__Bacteroidia	o__Bacteroidales	f__SB-5	g__SB-5	s__Unclassified
KC896665.1.1431	0	0	0	0	0	0	0	0	0	29	11	0	2	0	0	0	0	d__Bacteria	p__Pseudomonadota	c__Alphaproteobacteria	o__Rhodobacterales	f__Rhodobacteraceae	g__Rhodobacteraceae	s__Unclassified
ALVR01000007.730621.732089	0	0	0	0	0	0	0	0	0	0	0	15	0	148	0	0	89	d__Bacteria	p__Cyanobacteriota	c__Cyanobacteriia	o__Cyanobacteriales	f__Paraspirulinaceae	g__Spirulina_PCC-9445	s__Spirulina_subsalsa
HM474981.1.1031	0	0	0	0	0	0	0	0	0	0	8	50	0	10	0	0	0	d__Archaea	p__Nanoarchaeota	c__Nanoarchaeia	o__Woesearchaeales	f__Woesearchaeales	g__Woesearchaeales	s__Unclassified
JN123539.1.1480	0	0	0	0	0	0	0	0	0	0	0	0	0	0	0	0	0	d__Bacteria	p__Acidobacteriota	c__Aminicenantia	o__Aminicenantales	f__Aminicenantales	g__Aminicenantales	s__Unclassified
FR682646.1.1628	0	0	0	0	0	0	0	0	34	0	0	0	0	12	16	32	91	d__Bacteria	p__Desulfobacterota	c__Desulfobacteria	o__Desulfatiglandales	f__Desulfatiglandaceae	g__Desulfatiglans	s__Unclassified
KM356338.1.1481	0	0	0	0	0	0	0	0	0	0	226	0	0	0	0	0	0	d__Bacteria	p__Patescibacteria	c__Parcubacteria	o__CG1-02-42-13	f__CG1-02-42-13	g__CG1-02-42-13	s__Unclassified
EU386021.1.1505	0	0	0	0	0	0	0	0	0	0	0	167	0	20	25	26	12	d__Bacteria	p__Verrucomicrobiota	c__Omnitrophia	o__Omnitrophales	f__Omnitrophaceae	g__Candidatus_Omnitrophus	s__Unclassified
JQ580068.1.1482	15	19	11	15	48	36	50	55	0	0	0	0	0	0	0	0	0	d__Bacteria	p__Bacteroidota	c__Bacteroidia	o__Flavobacteriales	f__Schleiferiaceae	g__Schleiferia	s__Unclassified
KM410664.1.1372	0	0	0	0	0	0	0	0	15	0	0	0	0	0	0	0	0	d__Bacteria	p__Chloroflexota	c__Anaerolineae	o__Anaerolineales	f__Anaerolineaceae	g__Unclassified	s__Unclassified
JN825449.1.1437	0	0	0	0	0	0	0	0	24	0	15	0	0	0	0	0	0	d__Bacteria	p__Gemmatimonadota	c__BD2-11_terrestrial_group	o__BD2-11_terrestrial_group	f__BD2-11_terrestrial_group	g__BD2-11_terrestrial_group	s__Unclassified
HG917565.1.1443	0	0	0	0	0	0	0	0	0	0	35	0	0	0	0	0	0	d__Bacteria	p__SAR324_clade(Marine_group_B)	c__SAR324_clade(Marine_group_B)	o__SAR324_clade(Marine_group_B)	f__SAR324_clade(Marine_group_B)	g__SAR324_clade(Marine_group_B)	s__Unclassified
AJ853527.1.1515	0	0	0	0	0	0	0	0	16	0	103	0	0	0	0	0	0	d__Bacteria	p__Verrucomicrobiota	c__Kiritimatiellae	o__WCHB1-41	f__WCHB1-41	g__WCHB1-41	s__Unclassified
JN480735.1.1463	0	0	0	0	0	0	0	0	58	0	5	0	0	11	0	0	45	d__Bacteria	p__Verrucomicrobiota	c__Verrucomicrobiae	o__Opitutales	f__Puniceicoccaceae	g__Verruc-01	s__Unclassified
HQ697776.1.1494	0	0	0	0	0	0	0	0	0	0	0	0	0	0	0	90	41	d__Bacteria	p__Planctomycetota	c__Phycisphaerae	o__MSBL9	f__KCLunmb-38-53	g__KCLunmb-38-53	s__Unclassified
AY693835.1.1518	0	0	0	0	0	0	0	0	0	0	0	0	0	0	69	178	0	d__Bacteria	p__Bacillota	c__Negativicutes	o__Acidaminococcales	f__Acidaminococcaceae	g__Unclassified	s__Unclassified
DQ925879.1.1450	0	0	0	0	0	0	0	0	0	0	0	0	0	0	29	27	17	d__Bacteria	p__Calditrichota	c__Calditrichia	o__Calditrichales	f__Calditrichaceae	g__Calorithrix	s__Unclassified
FPLP01011424.11.1477	0	0	0	0	0	0	0	0	0	0	0	246	0	0	0	0	0	d__Bacteria	p__Pseudomonadota	c__Alphaproteobacteria	o__Rhizobiales	f__Rhizobiaceae	g__Mesorhizobium	s__Unclassified
HQ397029.1.1466	0	0	0	0	0	0	0	0	0	0	0	0	0	58	0	13	175	d__Bacteria	p__Chloroflexota	c__Anaerolineae	o__SBR1031	f__SBR1031	g__SBR1031	s__Unclassified
HQ864215.1.1482	0	0	0	0	0	0	0	0	47	0	0	0	0	0	0	0	10	d__Bacteria	p__Pseudomonadota	c__Alphaproteobacteria	o__Defluviicoccales	f__Defluviicoccaceae	g__Defluviicoccus	s__Unclassified
DQ811871.1.1468	0	0	0	0	0	0	0	0	0	0	0	78	0	0	167	0	0	d__Bacteria	p__Chloroflexota	c__Anaerolineae	o__Anaerolineales	f__Anaerolineaceae	g__Unclassified	s__Unclassified
FJ152992.1.1463	13	14	0	13	20	11	21	13	0	0	0	0	0	0	0	0	0	d__Bacteria	p__Bacteroidota	c__Rhodothermia	o__Balneolales	f__Balneolaceae	g__Unclassified	s__Unclassified
KF836207.1.1440	0	0	0	0	0	0	0	0	0	4	0	0	0	0	0	0	0	d__Bacteria	p__Patescibacteria	c__Saccharimonadia	o__Saccharimonadales	f__Saccharimonadales	g__Saccharimonadales	s__Unclassified
JF305757.1.1341	0	0	0	0	0	0	0	0	129	0	0	0	0	20	0	0	19	d__Bacteria	p__Bacteroidota	c__Bacteroidia	o__Bacteroidales	f__Williamwhitmaniaceae	g__Blvii28_wastewater-sludge_group	s__Unclassified
BAYV01000103.148.1639	0	0	0	0	0	0	0	0	0	0	0	0	0	0	0	0	0	d__Bacteria	p__Pseudomonadota	c__Alphaproteobacteria	o__Kordiimonadales	f__Iodidimonadaceae	g__Iodidimonas	s__alpha_proteobacterium
GQ354980.1.1464	0	0	0	0	0	0	0	0	0	0	0	0	0	16	21	104	102	d__Bacteria	p__Chloroflexota	c__Anaerolineae	o__SBR1031	f__SBR1031	g__SBR1031	s__Unclassified
KC852958.1.1422	0	0	0	0	0	0	0	0	56	0	15	0	0	0	0	0	28	d__Bacteria	p__Bacteroidota	c__Bacteroidia	o__Bacteroidales	f__Bacteroidetes_BD2-2	g__Bacteroidetes_BD2-2	s__Unclassified
EU652508.1.1469	0	0	0	0	0	0	0	0	0	0	0	27	0	11	42	95	30	d__Bacteria	p__Acidobacteriota	c__Acidobacteriae	o__PAUC26f	f__PAUC26f	g__PAUC26f	s__Unclassified
JX521535.1.1494	0	0	0	0	0	0	0	0	0	0	0	28	0	0	30	0	0	d__Bacteria	p__Bacteroidota	c__Bacteroidia	o__Bacteroidales	f__MgMjR-022	g__MgMjR-022	s__Unclassified
HM184934.1.1492	0	0	0	0	0	0	0	0	0	0	0	0	41	201	0	0	0	d__Bacteria	p__Pseudomonadota	c__Gammaproteobacteria	o__Burkholderiales	f__Comamonadaceae	g__Tepidimonas	s__Unclassified
EU246209.1.1470	0	0	0	0	0	0	0	0	197	0	0	0	0	0	0	0	20	d__Bacteria	p__Chloroflexota	c__Anaerolineae	o__SBR1031	f__SBR1031	g__SBR1031	s__Unclassified
X99234.1.1503	0	0	0	0	0	0	0	0	10	0	0	0	0	16	0	0	103	d__Bacteria	p__Desulfobacterota	c__Desulfovibrionia	o__Desulfovibrionales	f__Desulfonatronovibrionaceae	g__Desulfonatronovibrio	s__Desulfonatronovibrio_hydrogenovorans
FJ152698.1.1470	0	0	0	0	0	0	0	0	0	0	0	0	0	0	0	0	0	d__Bacteria	p__Pseudomonadota	c__Alphaproteobacteria	o__Unclassified	f__Unclassified	g__Unclassified	s__Unclassified
EU246241.1.1525	0	0	0	0	0	0	0	0	0	0	0	21	0	0	35	0	40	d__Bacteria	p__Calditrichota	c__Calditrichia	o__Calditrichales	f__Calditrichaceae	g__Calorithrix	s__Unclassified
AB546031.1.1358	0	0	0	0	0	0	0	0	50	0	28	0	0	11	0	0	43	d__Bacteria	p__Bacteroidota	c__Bacteroidia	o__Bacteroidales	f__Williamwhitmaniaceae	g__Blvii28_wastewater-sludge_group	s__Unclassified
KJ957662.1.1469	0	0	0	0	0	0	0	0	92	0	0	0	0	10	0	0	17	d__Bacteria	p__Planctomycetota	c__Phycisphaerae	o__MSBL9	f__KCLunmb-38-53	g__KCLunmb-38-53	s__Unclassified
JN825373.1.1386	0	0	0	0	0	0	0	0	0	0	5	0	0	0	0	0	11	d__Bacteria	p__Pseudomonadota	c__Alphaproteobacteria	o__Tistrellales	f__Geminicoccaceae	g__Unclassified	s__Unclassified
GU291327.1.1442	0	0	0	0	0	0	0	0	0	0	0	0	13	147	0	0	53	d__Bacteria	p__Pseudomonadota	c__Alphaproteobacteria	o__Rhodobacterales	f__Rhodobacteraceae	g__Unclassified	s__Unclassified
FJ517120.1.1463	0	0	0	0	0	0	0	0	0	0	0	0	0	21	0	0	219	d__Bacteria	p__Acidobacteriota	c__Acidobacteriae	o__Bryobacterales	f__Bryobacteraceae	g__Bryobacter	s__Unclassified
KJ817609.1.1461	0	0	0	0	0	0	0	0	0	0	6	0	0	0	0	0	0	d__Bacteria	p__Chloroflexota	c__Chloroflexia	o__Thermomicrobiales	f__AKYG1722	g__AKYG1722	s__Unclassified
KJ817737.1.1524	0	0	0	0	0	0	0	0	0	0	0	0	0	15	0	0	43	d__Bacteria	p__Desulfobacterota	c__Desulfobacteria	o__Desulfobacterales	f__Desulfosarcinaceae	g__Unclassified	s__Unclassified
FJ901656.1.1398	0	0	0	0	0	0	0	0	0	0	0	238	0	0	0	0	0	d__Bacteria	p__Verrucomicrobiota	c__Omnitrophia	o__Omnitrophales	f__Omnitrophaceae	g__Candidatus_Omnitrophus	s__Unclassified
KT990261.1.1413	56	64	19	35	13	9	17	16	0	0	0	0	0	0	0	0	0	d__Bacteria	p__Bacteroidota	c__Rhodothermia	o__Balneolales	f__Balneolaceae	g__Unclassified	s__Unclassified
DQ082943.1.1038	0	0	0	0	0	0	0	0	114	0	10	0	0	0	0	0	0	d__Archaea	p__Nanoarchaeota	c__Nanoarchaeia	o__Woesearchaeales	f__Woesearchaeales	g__Woesearchaeales	s__Unclassified
JQ337393.1.1423	0	0	0	0	0	0	0	0	89	0	0	0	0	0	0	0	32	d__Bacteria	p__Deinococcota	c__Deinococci	o__Deinococcales	f__Trueperaceae	g__Truepera	s__Unclassified
JQ739023.1.1383	0	0	0	0	0	0	0	0	48	0	23	0	0	0	0	0	14	d__Bacteria	p__Desulfobacterota	c__Desulfobacteria	o__Desulfobacterales	f__Desulfosarcinaceae	g__Desulfatitalea	s__Unclassified
KT167055.1.1419	0	0	0	0	0	0	0	0	0	0	0	0	0	37	7	93	60	d__Bacteria	p__Chloroflexota	c__Anaerolineae	o__RBG-13-54-9	f__RBG-13-54-9	g__RBG-13-54-9	s__Unclassified
FJ516788.1.1428	0	0	0	0	0	0	0	0	0	0	0	13	0	31	8	0	135	d__Bacteria	p__Pseudomonadota	c__Alphaproteobacteria	o__Rhodobacterales	f__Rhodobacteraceae	g__Oceanicella	s__Unclassified
FJ936961.1.1494	0	0	0	0	0	0	0	0	0	0	0	37	0	0	122	78	0	d__Bacteria	p__Acidobacteriota	c__Aminicenantia	o__Aminicenantales	f__Aminicenantales	g__Aminicenantales	s__Unclassified
KR605111.1.1516	0	0	0	0	0	0	0	0	0	0	0	0	0	0	0	0	0	d__Bacteria	p__Actinomycetota	c__Actinobacteria	o__Euzebyales	f__Euzebyaceae	g__Egibacter	s__Egibacter_rhizosphaerae
GU125653.1.1421	0	0	0	0	0	0	0	0	0	0	0	20	52	123	0	0	0	d__Bacteria	p__Pseudomonadota	c__Alphaproteobacteria	o__Rhizobiales	f__Beijerinckiaceae	g__Salinarimonas	s__Salinarimonas_ramus
JN534620.1.1415	0	0	0	0	0	0	0	0	0	0	0	0	3	10	0	0	0	d__Bacteria	p__Pseudomonadota	c__Alphaproteobacteria	o__Unclassified	f__Unclassified	g__Unclassified	s__Unclassified
AF361216.1.1487	0	0	0	0	0	0	0	0	0	0	0	16	0	0	56	164	0	d__Bacteria	p__Actinomycetota	c__RBG-16-55-12	o__RBG-16-55-12	f__RBG-16-55-12	g__RBG-16-55-12	s__Unclassified
FPLS01060597.11.1511	15	12	0	0	48	44	53	52	0	0	0	0	0	0	0	0	0	d__Bacteria	p__Actinomycetota	c__Acidimicrobiia	o__Microtrichales	f__Ilumatobacteraceae	g__Ilumatobacter	s__Unclassified
JX240460.1.1487	17	16	13	11	10	11	19	19	0	0	0	0	0	0	0	0	0	d__Bacteria	p__Bacteroidota	c__Rhodothermia	o__Balneolales	f__Balneolaceae	g__Unclassified	s__Unclassified
JN672639.1.1456	0	0	0	0	0	0	0	0	21	0	13	0	0	0	0	0	18	d__Bacteria	p__Planctomycetota	c__Planctomycetes	o__Pirellulales	f__Pirellulaceae	g__Unclassified	s__Unclassified
AY546505.1.1499	0	0	0	0	0	0	0	0	0	0	0	0	0	0	0	0	0	d__Bacteria	p__Pseudomonadota	c__Gammaproteobacteria	o__Methylococcales	f__Methylomonadaceae	g__Methylomicrobium	s__Unclassified
JQ712060.1.1487	34	20	13	16	27	40	48	36	0	0	0	0	0	0	0	0	0	d__Bacteria	p__Actinomycetota	c__Actinobacteria	o__Micrococcales	f__Microbacteriaceae	g__Candidatus_Aquiluna	s__Unclassified
FJ792262.1.1364	0	0	0	0	0	0	0	0	0	0	0	0	5	0	0	0	0	d__Bacteria	p__Bacteroidota	c__Bacteroidia	o__Sphingobacteriales	f__ST-12K33	g__ST-12K33	s__Unclassified
HQ588431.1.1464	0	0	0	0	0	0	0	0	83	0	38	0	0	11	0	0	15	d__Bacteria	p__TA06	c__TA06	o__TA06	f__TA06	g__TA06	s__Unclassified
KC896661.1.1499	0	0	0	0	0	0	0	0	0	0	0	0	0	0	0	0	0	d__Bacteria	p__Bacteroidota	c__Rhodothermia	o__Balneolales	f__Balneolaceae	g__Unclassified	s__Unclassified
DQ841234.1.1284	0	0	0	0	0	0	0	0	0	0	0	44	0	42	26	0	0	d__Archaea	p__Nanoarchaeota	c__Nanoarchaeia	o__Woesearchaeales	f__Woesearchaeales	g__Woesearchaeales	s__Unclassified
KY468506.1.1475	0	0	0	0	0	0	0	0	0	0	0	48	0	0	11	0	0	d__Archaea	p__Halobacterota	c__Halobacteria	o__Halobacterales	f__Haloferacaceae	g__Unclassified	s__Halovivax_sp.
FJ905643.1.1452	0	0	0	0	0	0	0	0	0	0	0	85	0	0	134	0	0	d__Bacteria	p__Acidobacteriota	c__GBS-L1-B05	o__GBS-L1-B05	f__GBS-L1-B05	g__GBS-L1-B05	s__Unclassified
EF515700.1.1413	0	0	0	0	0	0	0	0	0	0	0	0	0	0	51	182	0	d__Bacteria	p__Acidobacteriota	c__Aminicenantia	o__Aminicenantales	f__Aminicenantales	g__Aminicenantales	s__Unclassified
JQ712464.1.1352	0	0	0	0	0	0	0	0	0	0	0	0	0	0	0	0	162	d__Bacteria	p__Calditrichota	c__Calditrichia	o__Calditrichales	f__Calditrichaceae	g__Caldithrix	s__Unclassified
AB478415.1.1461	0	0	0	0	0	0	0	0	0	0	0	0	0	0	78	59	0	d__Bacteria	p__Bacteroidota	c__Ignavibacteria	o__Ignavibacteriales	f__Ignavibacteriaceae	g__Ignavibacterium	s__Ignavibacterium_album
KM221451.1.1499	0	0	0	0	0	0	0	0	0	0	0	0	0	13	0	19	200	d__Bacteria	p__Pseudomonadota	c__Gammaproteobacteria	o__Burkholderiales	f__Nitrosomonadaceae	g__966-1	s__Unclassified
JN509606.1.1426	0	0	0	0	0	0	0	0	86	0	0	0	0	0	0	0	11	d__Bacteria	p__Pseudomonadota	c__Gammaproteobacteria	o__Nitrosococcales	f__Nitrosococcaceae	g__CI75cm.2.12	s__Unclassified
DQ867047.1.1458	0	0	0	0	0	0	0	0	0	0	0	15	0	0	39	0	83	d__Bacteria	p__Pseudomonadota	c__Gammaproteobacteria	o__1013-28-CG33	f__1013-28-CG33	g__1013-28-CG33	s__Unclassified
AF448078.1.1392	0	0	0	0	0	0	0	0	0	0	0	0	0	0	0	0	0	d__Bacteria	p__Cyanobacteriota	c__Cyanobacteriia	o__Eurycoccales	f__Eurycoccales_Incertae_Sedis	g__Synechococcus_PCC-7336	s__Synechococcus_sp.
JN513276.1.1430	0	0	0	0	0	0	0	0	0	0	0	0	0	0	0	0	20	d__Bacteria	p__Bacteroidota	c__Rhodothermia	o__Rhodothermales	f__Rhodothermaceae	g__Unclassified	s__Unclassified
FJ813592.1.1500	0	0	0	0	0	0	0	0	0	0	0	80	0	0	98	0	0	d__Bacteria	p__Nitrospirota	c__Nitrospiria	o__Nitrospirales	f__Nitrospiraceae	g__Nitrospira	s__Unclassified
AM490718.1.1487	0	0	0	0	0	0	0	0	0	0	0	0	0	17	6	57	148	d__Bacteria	p__Chloroflexota	c__Anaerolineae	o__Anaerolineales	f__Anaerolineaceae	g__Unclassified	s__Unclassified
EU592349.1.1494	10	16	12	164	15	0	0	10	0	0	0	0	0	0	0	0	0	d__Bacteria	p__Pseudomonadota	c__Gammaproteobacteria	o__Francisellales	f__Francisellaceae	g__Francisella	s__Unclassified
JN510021.1.1462	0	0	0	0	0	0	0	0	37	0	14	0	0	0	0	0	0	d__Bacteria	p__Planctomycetota	c__Pla4_lineage	o__Pla4_lineage	f__Pla4_lineage	g__Pla4_lineage	s__Unclassified
KP681552.1.1495	0	0	0	0	0	0	0	0	20	0	0	0	0	16	0	0	72	d__Bacteria	p__Pseudomonadota	c__Gammaproteobacteria	o__Ectothiorhodospirales	f__Ectothiorhodospiraceae	g__Unclassified	s__Thioalkalivibrio_sp.
JF727735.1.1438	0	0	0	0	0	0	0	0	0	0	0	0	0	0	0	0	0	d__Bacteria	p__Chloroflexota	c__JG30-KF-CM66	o__JG30-KF-CM66	f__JG30-KF-CM66	g__JG30-KF-CM66	s__Unclassified
JN443095.1.1370	0	0	0	0	0	0	0	0	0	0	0	0	0	0	13	186	11	d__Bacteria	p__Chloroflexota	c__Anaerolineae	o__SBR1031	f__SBR1031	g__SBR1031	s__Unclassified
KC009908.1.1512	0	0	0	0	0	0	0	0	0	0	0	0	0	11	0	0	182	d__Bacteria	p__Pseudomonadota	c__Gammaproteobacteria	o__Nitrosococcales	f__Nitrosococcaceae	g__Cm1-21	s__Unclassified
KC358323.1.1283	34	43	21	0	23	17	17	11	0	0	0	0	0	0	0	0	0	d__Bacteria	p__Bacteroidota	c__Bacteroidia	o__Flavobacteriales	f__NS9_marine_group	g__NS9_marine_group	s__Unclassified
EF632878.1.1497	0	0	0	0	0	0	0	0	51	0	0	0	0	12	0	0	28	d__Bacteria	p__Deinococcota	c__Deinococci	o__Deinococcales	f__Trueperaceae	g__Truepera	s__Unclassified
JN515265.1.1458	0	0	0	0	0	0	0	0	0	0	0	0	0	0	0	0	0	d__Bacteria	p__Myxococcota	c__Myxococcia	o__Myxococcales	f__Myxococcaceae	g__P3OB-42	s__Unclassified
EU734911.1.1542	0	0	0	0	0	0	0	0	81	0	25	0	0	0	0	0	0	d__Bacteria	p__Verrucomicrobiota	c__Kiritimatiellae	o__WCHB1-41	f__WCHB1-41	g__WCHB1-41	s__Unclassified
AB630916.1.1449	0	0	0	0	0	0	0	0	0	47	5	0	0	0	0	0	0	d__Bacteria	p__Verrucomicrobiota	c__Verrucomicrobiae	o__Chthoniobacterales	f__Terrimicrobiaceae	g__Terrimicrobium	s__Unclassified
JN825632.1.1396	0	0	0	0	0	0	0	0	0	36	0	0	0	0	0	0	0	d__Bacteria	p__Hydrogenedentes	c__Hydrogenedentia	o__Hydrogenedentiales	f__Hydrogenedensaceae	g__Hydrogenedensaceae	s__Unclassified
KX173124.1.1417	0	0	0	0	0	0	0	0	0	0	7	0	0	0	0	0	0	d__Bacteria	p__Planctomycetota	c__Phycisphaerae	o__Phycisphaerales	f__Phycisphaeraceae	g__Urania-1B-19_marine_sediment_group	s__Unclassified
JN825369.1.1461	0	0	0	0	0	0	0	0	0	0	0	0	0	0	0	0	0	d__Bacteria	p__Pseudomonadota	c__Alphaproteobacteria	o__Defluviicoccales	f__Unclassified	g__Unclassified	s__Unclassified
HQ330572.1.1353	0	0	0	0	0	0	0	0	0	0	0	13	0	0	82	129	0	d__Bacteria	p__Chloroflexota	c__Anaerolineae	o__Anaerolineales	f__Anaerolineaceae	g__Unclassified	s__Unclassified
EF602495.1.1395	0	0	0	0	0	0	0	0	164	0	11	0	0	0	0	0	0	d__Bacteria	p__Fermentibacterota	c__Fermentibacteria	o__Fermentibacterales	f__Fermentibacteraceae	g__Fermentibacteraceae	s__Unclassified
EU245173.1.1460	0	0	0	0	0	0	0	0	13	0	0	0	0	12	0	0	67	d__Bacteria	p__Chloroflexota	c__Anaerolineae	o__SBR1031	f__SBR1031	g__SBR1031	s__Unclassified
KM077019.1.1436	0	0	0	0	0	0	0	0	76	0	21	0	0	0	0	0	0	d__Bacteria	p__Pseudomonadota	c__Alphaproteobacteria	o__Rhodobacterales	f__Rhodobacteraceae	g__Rhodobaculum	s__Rhodobaculum_claviforme
DQ330154.1.1354	0	0	0	0	0	0	0	0	179	0	0	0	0	0	0	0	19	d__Bacteria	p__Chloroflexota	c__Anaerolineae	o__SBR1031	f__SBR1031	g__SBR1031	s__Unclassified
DQ432155.1.1442	0	0	0	0	0	0	0	0	17	0	11	0	0	0	0	0	0	d__Bacteria	p__Pseudomonadota	c__Alphaproteobacteria	o__Rhodobacterales	f__Rhodobacteraceae	g__Rhodobaculum	s__Unclassified
DQ867045.1.1449	0	0	0	0	0	0	0	0	0	0	0	0	0	24	68	19	0	d__Bacteria	p__Pseudomonadota	c__Gammaproteobacteria	o__1013-28-CG33	f__1013-28-CG33	g__1013-28-CG33	s__Unclassified
HM127043.1.1389	21	22	10	14	19	11	14	16	0	0	0	0	0	0	0	0	0	d__Bacteria	p__Pseudomonadota	c__Alphaproteobacteria	o__Rhodobacterales	f__Rhodobacteraceae	g__Roseibaca	s__Unclassified
KX163786.1.1664	0	0	0	0	0	0	0	0	66	0	55	0	0	0	0	0	0	d__Bacteria	p__Bacillota	c__Dethiobacteria	o__Dethiobacterales	f__Dethiobacteraceae	g__Unclassified	s__Unclassified
JX240510.1.1428	0	0	0	0	0	0	0	0	0	0	0	0	0	0	0	0	0	d__Bacteria	p__Pseudomonadota	c__Alphaproteobacteria	o__Rhodobacterales	f__Rhodobacteraceae	g__Rhodobaculum	s__Unclassified
KC852962.1.1439	0	0	0	0	0	0	0	0	33	0	0	0	0	0	0	0	0	d__Bacteria	p__Planctomycetota	c__Planctomycetes	o__Pirellulales	f__Pirellulaceae	g__Pirellula	s__Unclassified
KC852994.1.1374	0	0	0	0	0	0	0	0	36	0	12	0	0	23	0	0	42	d__Bacteria	p__Actinomycetota	c__Coriobacteriia	o__OPB41	f__OPB41	g__OPB41	s__Unclassified
JX227372.1.1456	0	0	0	0	0	0	0	0	0	0	0	0	0	0	0	0	0	d__Bacteria	p__Planctomycetota	c__Phycisphaerae	o__Phycisphaerales	f__Phycisphaeraceae	g__Urania-1B-19_marine_sediment_group	s__Unclassified
JQ012977.1.1422	0	0	0	0	0	0	0	0	0	0	0	220	0	0	0	0	0	d__Bacteria	p__Pseudomonadota	c__Gammaproteobacteria	o__Alteromonadales	f__Alteromonadaceae	g__Rheinheimera	s__Alishewanella_sp.
GU180163.1.1509	0	0	0	0	0	0	0	0	0	0	0	0	0	0	0	0	14	d__Bacteria	p__Desulfobacterota	c__Syntrophobacteria	o__Syntrophobacterales	f__Syntrophobacteraceae	g__Unclassified	s__Unclassified
KP676769.1.1348	0	0	0	0	0	0	0	0	0	0	0	14	0	0	65	47	0	d__Bacteria	p__Acidobacteriota	c__Acidobacteriae	o__Acidobacteriae	f__Acidobacteriae	g__Paludibaculum	s__Unclassified
JQ245514.1.1382	0	0	0	0	0	0	0	0	12	0	0	0	0	0	0	0	0	d__Bacteria	p__Bacteroidota	c__Bacteroidia	o__Bacteroidales	f__Williamwhitmaniaceae	g__Blvii28_wastewater-sludge_group	s__Unclassified
HM130000.1.1455	0	9	0	0	51	47	36	74	0	0	0	0	0	0	0	0	0	d__Bacteria	p__Pseudomonadota	c__Gammaproteobacteria	o__Burkholderiales	f__MWH-UniP1_aquatic_group	g__MWH-UniP1_aquatic_group	s__Unclassified
JF946744.1.1394	0	10	13	51	9	28	32	56	0	0	0	0	0	0	0	0	0	d__Bacteria	p__Bacteroidota	c__Bacteroidia	o__Flavobacteriales	f__Flavobacteriaceae	g__Planktosalinus	s__Flavobacteriaceae_bacterium
EU592372.1.1428	0	0	0	0	0	0	0	0	0	0	0	0	0	14	0	0	12	d__Bacteria	p__Pseudomonadota	c__Alphaproteobacteria	o__Rhodobacterales	f__Rhodobacteraceae	g__Maritimibacter	s__Unclassified
DQ900623.1.1366	0	0	0	0	0	0	0	0	0	0	0	0	0	10	0	0	0	d__Bacteria	p__Pseudomonadota	c__Gammaproteobacteria	o__Thiomicrospirales	f__Thiomicrospiraceae	g__Thioalkalimicrobium	s__Thiomicrospira_microaerophila
JN825594.1.1431	0	0	0	0	0	0	0	0	0	0	0	0	0	47	0	0	0	d__Bacteria	p__Planctomycetota	c__vadinHA49	o__vadinHA49	f__vadinHA49	g__vadinHA49	s__Unclassified
JF344278.1.1504	0	0	0	0	0	0	0	0	0	0	0	0	0	0	0	0	0	d__Bacteria	p__Myxococcota	c__Polyangia	o__Polyangiales	f__Sandaracinaceae	g__Unclassified	s__Unclassified
FJ755779.1.1504	0	0	0	0	0	0	0	0	0	0	0	37	0	0	166	0	0	d__Bacteria	p__Desulfobacterota	c__Unclassified	o__Unclassified	f__Unclassified	g__Unclassified	s__Unclassified
FJ264678.1.1469	0	0	0	0	0	0	0	0	0	0	0	0	0	0	22	194	0	d__Bacteria	p__Chloroflexota	c__Dehalococcoidia	o__MSBL5	f__MSBL5	g__MSBL5	s__Unclassified
KC442859.1.1491	0	0	0	0	0	0	0	0	0	0	0	19	0	0	0	0	30	d__Bacteria	p__Chloroflexota	c__Anaerolineae	o__SBR1031	f__A4b	g__A4b	s__Unclassified
DQ067008.1.1375	0	0	0	0	0	0	0	0	84	0	6	0	0	0	0	0	13	d__Bacteria	p__Verrucomicrobiota	c__Lentisphaeria	o__Victivallales	f__GWF2-44-16	g__GWF2-44-16	s__Unclassified
GQ264170.1.1503	0	0	0	0	0	0	0	0	0	0	10	0	0	0	0	0	0	d__Bacteria	p__Gemmatimonadota	c__BD2-11_terrestrial_group	o__BD2-11_terrestrial_group	f__BD2-11_terrestrial_group	g__BD2-11_terrestrial_group	s__Unclassified
FJ717265.1.1549	0	0	0	0	0	0	0	0	0	0	0	0	0	0	0	0	0	d__Bacteria	p__Planctomycetota	c__vadinHA49	o__vadinHA49	f__vadinHA49	g__vadinHA49	s__Unclassified
JN440513.1.1475	0	0	0	0	0	0	0	0	14	0	13	0	0	0	0	0	0	d__Bacteria	p__Spirochaetota	c__Spirochaetia	o__Spirochaetales	f__Spirochaetaceae	g__Spirochaeta_2	s__Unclassified
KJ566476.1.994	0	0	0	0	0	0	0	0	213	0	0	0	0	0	0	0	0	d__Archaea	p__Micrarchaeota	c__Micrarchaeia	o__Micrarchaeales	f__CG1-02-32-21	g__CG1-02-32-21	s__Unclassified
HE804009.1.1478	0	0	0	0	0	0	0	0	0	0	0	0	0	21	0	0	192	d__Bacteria	p__Latescibacterota	c__Latescibacteria	o__Latescibacterales	f__Latescibacteraceae	g__Latescibacteraceae	s__Unclassified
JX105583.1.1394	0	0	0	0	0	0	0	0	0	0	0	0	0	213	0	0	0	d__Bacteria	p__Pseudomonadota	c__Gammaproteobacteria	o__Burkholderiales	f__Neisseriaceae	g__Unclassified	s__Unclassified
EF061951.1.1532	0	0	0	0	0	0	0	0	0	0	0	0	0	0	41	172	0	d__Bacteria	p__Sva0485	c__Sva0485	o__Sva0485	f__Sva0485	g__Sva0485	s__Unclassified
KC836759.1.1495	0	0	0	0	0	0	0	0	0	0	0	0	0	0	39	174	0	d__Bacteria	p__Poribacteria	c__Poribacteria	o__Poribacteria	f__Poribacteria	g__Poribacteria	s__Unclassified
KM823711.1.1538	0	0	0	0	0	0	0	0	0	0	0	0	0	11	0	0	27	d__Bacteria	p__Chloroflexota	c__Anaerolineae	o__Ardenticatenales	f__Unclassified	g__Unclassified	s__Unclassified
FJ905751.1.1377	0	0	0	0	0	0	0	0	0	0	0	51	0	0	161	0	0	d__Bacteria	p__Chloroflexota	c__Anaerolineae	o__SBR1031	f__SBR1031	g__SBR1031	s__Unclassified
KF732813.1.1511	0	0	0	0	0	0	0	0	0	0	0	17	3	170	0	0	22	d__Bacteria	p__Bacteroidota	c__Bacteroidia	o__Cytophagales	f__Cyclobacteriaceae	g__Algoriphagus	s__Algoriphagus_taiwanensis
EU245196.1.1525	0	0	0	0	0	0	0	0	0	0	0	0	0	15	31	149	17	d__Bacteria	p__Sumerlaeota	c__Sumerlaeia	o__Unclassified	f__Unclassified	g__Unclassified	s__Unclassified
HQ697793.1.1453	13	11	9	0	0	0	0	0	0	0	0	0	0	0	0	0	0	d__Bacteria	p__Pseudomonadota	c__Alphaproteobacteria	o__Rhizobiales	f__Beijerinckiaceae	g__Salinarimonas	s__Unclassified
FM242433.1.1445	0	0	0	0	0	0	0	0	20	0	0	0	0	0	0	0	30	d__Bacteria	p__Pseudomonadota	c__Alphaproteobacteria	o__Tistrellales	f__Geminicoccaceae	g__Unclassified	s__Unclassified
JN825421.1.1392	0	0	0	0	0	0	0	0	11	0	0	0	0	0	0	0	0	d__Bacteria	p__Bacteroidota	c__Bacteroidia	o__Cytophagales	f__Cyclobacteriaceae	g__Unclassified	s__Unclassified
AB089111.1.1435	0	0	0	0	0	0	0	0	0	0	0	0	0	0	0	0	0	d__Bacteria	p__Campilobacterota	c__Campylobacteria	o__Campylobacterales	f__Rs-M59_termite_group	g__Rs-M59_termite_group	s__Unclassified
KF576316.1.1524	0	0	0	0	0	0	0	0	0	0	0	0	0	18	0	0	172	d__Bacteria	p__Gemmatimonadota	c__BD2-11_terrestrial_group	o__BD2-11_terrestrial_group	f__BD2-11_terrestrial_group	g__BD2-11_terrestrial_group	s__Unclassified
JN464795.1.1334	0	0	0	0	0	0	0	0	0	0	0	10	0	0	49	37	0	d__Bacteria	p__Chloroflexota	c__Chloroflexia	o__Chloroflexales	f__Chloroflexaceae	g__Candidatus_Chlorothrix	s__Unclassified
LS453291.1.1373	0	0	0	0	0	0	0	0	0	0	0	0	3	11	16	167	14	d__Bacteria	p__Desulfobacterota	c__Desulfomonilia	o__Desulfomonilales	f__Desulfomonilaceae	g__Desulfomonile	s__Unclassified
FJ234907.1.1544	0	0	0	0	0	0	0	0	0	0	0	0	0	0	0	211	0	d__Bacteria	p__Planctomycetota	c__Phycisphaerae	o__Pla1_lineage	f__Pla1_lineage	g__Pla1_lineage	s__Unclassified
DQ415865.1.1473	0	0	0	0	0	0	0	0	103	0	0	0	0	0	0	0	0	d__Bacteria	p__SAR324_clade(Marine_group_B)	c__SAR324_clade(Marine_group_B)	o__SAR324_clade(Marine_group_B)	f__SAR324_clade(Marine_group_B)	g__SAR324_clade(Marine_group_B)	s__Unclassified
FJ716459.1.1305	0	0	0	0	0	0	0	0	0	0	11	0	0	18	0	14	49	d__Bacteria	p__Planctomycetota	c__Phycisphaerae	o__Pla1_lineage	f__Pla1_lineage	g__Pla1_lineage	s__Unclassified
HQ191054.1.1456	0	0	0	0	0	0	0	0	0	0	0	0	0	39	0	0	130	d__Bacteria	p__Pseudomonadota	c__Gammaproteobacteria	o__Chromatiales	f__Chromatiaceae	g__Candidatus_Thiobios	s__Unclassified
CP003557.2086350.2087883	0	0	0	0	0	0	0	0	0	0	0	91	0	0	39	80	0	d__Bacteria	p__Bacteroidota	c__Ignavibacteria	o__Ignavibacteriales	f__Melioribacteraceae	g__Melioribacter	s__Melioribacter_roseus
KM356714.1.1425	0	0	0	0	0	0	0	0	0	0	0	0	2	0	43	165	0	d__Bacteria	p__Chloroflexota	c__Dehalococcoidia	o__MSBL5	f__MSBL5	g__MSBL5	s__Unclassified
JN825472.1.1403	0	0	0	0	0	0	0	0	0	0	5	0	0	0	0	0	62	d__Bacteria	p__Chloroflexota	c__Chloroflexia	o__Thermomicrobiales	f__AKYG1722	g__AKYG1722	s__Unclassified
JF344704.1.1490	0	0	0	0	0	0	0	0	0	0	0	0	0	0	0	0	0	d__Bacteria	p__Nitrospirota	c__Thermodesulfovibrionia	o__Unclassified	f__Unclassified	g__Unclassified	s__Unclassified
EF205548.1.1422	0	0	0	0	0	0	0	0	0	0	0	24	0	0	119	0	0	d__Bacteria	p__Armatimonadota	c__Unclassified	o__Unclassified	f__Unclassified	g__Unclassified	s__Unclassified
JX279916.1.1343	17	12	11	12	10	12	11	12	0	95	0	12	0	0	0	0	0	d__Bacteria	p__Planctomycetota	c__Planctomycetes	o__Pirellulales	f__Pirellulaceae	g__Unclassified	s__Unclassified
AB237733.1.1443	0	0	0	0	0	0	0	0	86	0	31	0	0	0	0	0	34	d__Bacteria	p__Bacillota	c__TSAC18	o__TSAC18	f__TSAC18	g__TSAC18	s__Unclassified
JN825488.1.1501	0	0	0	0	0	0	0	0	0	0	13	0	0	0	0	0	0	d__Bacteria	p__Pseudomonadota	c__Gammaproteobacteria	o__Nitrosococcales	f__Nitrosococcaceae	g__Cm1-21	s__Unclassified
JN825482.1.1399	0	0	0	0	0	0	0	0	0	0	0	0	0	0	0	0	13	d__Bacteria	p__Bacteroidota	c__Ignavibacteria	o__Ignavibacteriales	f__Ignavibacteriaceae	g__Ignavibacterium	s__Unclassified
KP136293.1.1389	0	0	0	0	0	0	0	0	0	0	0	0	0	0	0	0	0	d__Bacteria	p__Pseudomonadota	c__Gammaproteobacteria	o__Burkholderiales	f__Rhodocyclaceae	g__Azoarcus	s__Unclassified
DQ303457.1.1495	0	0	0	0	0	0	0	0	0	0	0	10	0	0	35	117	25	d__Bacteria	p__Desulfobacterota	c__Syntrophobacteria	o__Syntrophobacterales	f__Syntrophobacteraceae	g__Desulfoglaeba	s__Desulfoglaeba_alkanexedens
HG380548.1.1399	0	0	0	0	0	0	0	0	0	0	0	0	23	160	0	0	10	d__Bacteria	p__Pseudomonadota	c__Gammaproteobacteria	o__Burkholderiales	f__Rhodocyclaceae	g__Azoarcus	s__Unclassified
HM128201.1.1472	0	0	0	0	0	0	0	0	22	0	0	0	0	0	0	0	0	d__Bacteria	p__Pseudomonadota	c__Gammaproteobacteria	o__Gammaproteobacteria_Incertae_Sedis	f__Unclassified_Family	g__Unclassified	s__Unclassified
KM456092.1.1453	0	0	0	0	0	0	0	0	0	0	0	0	0	0	0	0	0	d__Bacteria	p__Planctomycetota	c__Planctomycetes	o__Pirellulales	f__Pirellulaceae	g__Unclassified	s__Unclassified
JX279909.1.1343	45	32	32	65	0	0	0	0	0	0	0	31	0	0	0	0	0	d__Bacteria	p__Planctomycetota	c__Planctomycetes	o__Pirellulales	f__Pirellulaceae	g__Unclassified	s__Unclassified
MG601415.1.1519	0	0	0	0	0	0	0	0	63	0	0	0	0	0	0	0	0	d__Bacteria	p__Acetothermia	c__Acetothermiia	o__Acetothermiia	f__Acetothermiia	g__Acetothermiia	s__Unclassified
LN567997.1.1343	0	0	0	0	0	0	0	0	0	0	0	0	0	0	0	0	0	d__Bacteria	p__Planctomycetota	c__Planctomycetes	o__Planctomycetales	f__Rubinisphaeraceae	g__Planctomicrobium	s__Unclassified
KJ817727.1.1505	0	0	0	0	0	0	0	0	0	0	0	0	0	0	0	0	0	d__Bacteria	p__Myxococcota	c__Polyangia	o__Nannocystales	f__Nannocystaceae	g__Nannocystis	s__Unclassified
KM071677.1.1399	0	0	0	0	0	0	0	0	0	0	0	0	0	0	0	0	0	d__Bacteria	p__Chloroflexota	c__Dehalococcoidia	o__S085	f__S085	g__S085	s__Unclassified
ALWC01000004.745922.747386	0	0	0	0	0	0	0	0	0	0	0	0	0	0	0	0	0	d__Bacteria	p__Cyanobacteriota	c__Cyanobacteriia	o__Eurycoccales	f__Eurycoccales_Incertae_Sedis	g__Synechococcus_PCC-7336	s__Synechococcus_sp.
KJ830152.1.1497	0	0	0	0	0	0	0	0	0	0	0	0	0	0	35	170	0	d__Bacteria	p__Acidobacteriota	c__Aminicenantia	o__Aminicenantales	f__Aminicenantales	g__Aminicenantales	s__Unclassified
JN825637.1.1471	0	0	0	0	0	0	0	0	18	0	7	0	0	0	0	0	0	d__Bacteria	p__Sumerlaeota	c__Sumerlaeia	o__Sumerlaeales	f__Sumerlaeaceae	g__Sumerlaea	s__Unclassified
CU917812.1.1324	0	0	0	0	0	0	0	0	0	0	11	0	0	0	0	0	0	d__Bacteria	p__Chloroflexota	c__Anaerolineae	o__RBG-13-54-9	f__RBG-13-54-9	g__RBG-13-54-9	s__Unclassified
KX213921.1.1395	0	0	0	0	0	0	0	0	0	0	0	29	0	0	34	91	0	d__Bacteria	p__Spirochaetota	c__Leptospirae	o__Leptospirales	f__Leptospiraceae	g__Unclassified	s__Unclassified
EF157201.1.1448	12	9	9	0	47	38	40	48	0	0	0	0	0	0	0	0	0	d__Bacteria	p__Actinomycetota	c__Acidimicrobiia	o__Microtrichales	f__Ilumatobacteraceae	g__Unclassified	s__Unclassified
KX097528.1.1498	0	0	0	0	0	0	0	0	11	0	0	0	0	0	0	10	114	d__Bacteria	p__Calditrichota	c__Calditrichia	o__Calditrichales	f__Calditrichaceae	g__Caldithrix	s__Unclassified
FM242331.1.1507	0	0	0	0	0	0	0	0	0	7	0	0	0	0	0	0	0	d__Bacteria	p__Desulfobacterota	c__Desulfuromonadia	o__PB19	f__PB19	g__PB19	s__Unclassified
KM410309.1.1510	0	0	0	0	0	0	0	0	0	0	0	41	25	137	0	0	0	d__Bacteria	p__Campilobacterota	c__Campylobacteria	o__Campylobacterales	f__Arcobacteraceae	g__Unclassified	s__Unclassified
KC358281.1.1323	0	0	0	0	0	0	0	0	0	12	14	0	0	0	0	0	0	d__Bacteria	p__Bacteroidota	c__Bacteroidia	o__Sphingobacteriales	f__Lentimicrobiaceae	g__Lentimicrobium	s__Unclassified
LC349736.1.1526	0	0	0	0	0	0	0	0	0	14	17	0	0	10	0	0	10	d__Bacteria	p__Bacteroidota	c__Bacteroidia	o__Flavobacteriales	f__Flavobacteriaceae	g__Unclassified	s__Psychroserpens_sp.
HQ910284.1.1470	0	0	0	0	0	0	0	0	0	0	0	34	0	0	0	0	0	d__Bacteria	p__Chloroflexota	c__Dehalococcoidia	o__SAR202_clade	f__SAR202_clade	g__SAR202_clade	s__Unclassified
HG799101.1.1385	0	0	0	0	0	0	0	0	0	0	0	0	0	0	0	0	14	d__Archaea	p__Halobacterota	c__Halobacteria	o__Halobacterales	f__Haloferacaceae	g__Unclassified	s__Halohasta_sp.
JN825323.1.1284	0	0	0	0	0	0	0	0	0	0	0	0	0	12	0	0	42	d__Bacteria	p__Cyanobacteriota	c__Cyanobacteriia	o__Cyanobacteriales	f__Xenococcaceae	g__Xenococcus_CRM	s__Unclassified
JX120397.1.1506	0	0	0	0	0	0	0	0	0	0	0	0	0	0	28	63	27	d__Bacteria	p__Planctomycetota	c__Planctomycetes	o__Pirellulales	f__Pirellulaceae	g__Unclassified	s__Unclassified
DQ925878.1.1449	0	0	0	0	0	0	0	0	0	0	0	42	0	0	24	136	0	d__Bacteria	p__Hydrothermae	c__Hydrothermae	o__Hydrothermae	f__Hydrothermae	g__Hydrothermae	s__Unclassified
KP641106.1.1388	0	0	0	0	0	0	0	0	0	0	9	0	0	0	0	0	0	d__Bacteria	p__Pseudomonadota	c__Gammaproteobacteria	o__Burkholderiales	f__Rhodocyclaceae	g__Azoarcus	s__Unclassified
JF344028.1.1508	0	0	0	0	0	0	0	0	0	0	0	0	0	0	0	0	0	d__Bacteria	p__Myxococcota	c__Polyangia	o__Polyangiales	f__Sandaracinaceae	g__Unclassified	s__Unclassified
AB546016.1.1473	0	0	0	0	0	0	0	0	25	0	0	0	0	28	0	0	71	d__Bacteria	p__Chloroflexota	c__Anaerolineae	o__Anaerolineales	f__Anaerolineaceae	g__ADurb.Bin120	s__Unclassified
FM242379.1.1505	0	0	0	0	0	0	0	0	58	0	19	0	0	0	0	0	15	d__Bacteria	p__Spirochaetota	c__Spirochaetia	o__Spirochaetales	f__Spirochaetaceae	g__Spirochaeta_2	s__Unclassified
MNVX01000029.4758.6202	0	0	0	0	0	0	0	0	41	0	0	0	0	63	11	12	25	d__Archaea	p__Nanoarchaeota	c__Nanoarchaeia	o__Woesearchaeales	f__GW2011_GWC1_47_15	g__GW2011_GWC1_47_15	s__Candidatus_Pacearchaeota
KP174598.1.1531	0	0	0	0	0	0	0	0	0	0	0	0	0	0	0	0	17	d__Bacteria	p__Desulfobacterota	c__Desulfobacteria	o__Desulfobacterales	f__Desulfosarcinaceae	g__Desulfonatronobacter	s__bacterium_YC-ZSS-LKJ160
FJ152635.1.1476	0	0	0	0	0	0	0	0	0	0	0	0	0	0	0	0	0	d__Bacteria	p__Actinomycetota	c__Actinobacteria	o__Euzebyales	f__Euzebyaceae	g__Unclassified	s__Unclassified
JQ292917.1.1539	0	0	0	0	0	0	0	0	0	0	0	73	0	0	44	83	0	d__Bacteria	p__Bacteroidota	c__Ignavibacteria	o__Ignavibacteriales	f__Melioribacteraceae	g__Melioribacter	s__Melioribacter_roseus
EF032766.1.1478	0	0	0	0	0	0	0	0	0	0	0	0	0	0	65	135	0	d__Bacteria	p__Planctomycetota	c__Pla3_lineage	o__Pla3_lineage	f__Pla3_lineage	g__Pla3_lineage	s__Unclassified
HM129160.1.1441	21	16	20	11	28	31	40	32	0	0	0	0	0	0	0	0	0	d__Bacteria	p__Actinomycetota	c__Actinobacteria	o__Micrococcales	f__Microbacteriaceae	g__Candidatus_Aquiluna	s__Unclassified
KC358337.1.1354	35	32	20	42	25	18	17	10	0	0	0	0	0	0	0	0	0	d__Bacteria	p__Gemmatimonadota	c__BD2-11_terrestrial_group	o__BD2-11_terrestrial_group	f__BD2-11_terrestrial_group	g__BD2-11_terrestrial_group	s__Unclassified
FJ851599.1.962	0	0	0	0	9	0	12	9	47	0	0	0	0	46	0	0	20	d__Archaea	p__Nanoarchaeota	c__Nanoarchaeia	o__Woesearchaeales	f__SCGC_AAA011-D5	g__SCGC_AAA011-D5	s__Unclassified
KT893473.1.1475	0	0	0	0	31	28	26	42	0	0	0	0	0	0	0	0	0	d__Bacteria	p__Planctomycetota	c__Planctomycetes	o__Planctomycetales	f__Rubinisphaeraceae	g__Rubinisphaera	s__Unclassified
AB924405.1.1476	0	0	0	0	0	0	0	0	39	0	35	0	0	17	0	0	20	d__Bacteria	p__Unclassified	c__Unclassified	o__Unclassified	f__Unclassified	g__Unclassified	s__Unclassified
FJ638545.1.1455	0	0	0	0	0	0	0	0	68	0	0	0	0	12	0	10	34	d__Bacteria	p__Desulfobacterota	c__Desulfobaccia	o__Desulfobaccales	f__Desulfobaccaceae	g__Desulfobacca	s__Unclassified
KX505013.1.1489	0	0	0	0	0	0	0	0	30	0	12	0	0	0	0	0	31	d__Bacteria	p__Planctomycetota	c__Planctomycetes	o__Pirellulales	f__Pirellulaceae	g__Unclassified	s__Unclassified
JN825583.1.1372	0	0	0	0	0	0	0	0	0	0	0	0	0	0	0	0	0	d__Bacteria	p__Planctomycetota	c__Phycisphaerae	o__Phycisphaerales	f__Phycisphaeraceae	g__SM1A02	s__Unclassified
FJ542991.1.1533	0	0	0	17	0	0	0	0	74	0	7	0	0	0	0	0	0	d__Bacteria	p__Verrucomicrobiota	c__Verrucomicrobiae	o__Chthoniobacterales	f__Chthoniobacteraceae	g__LD29	s__Unclassified
JN825576.1.1366	0	0	0	0	0	0	0	0	0	5	0	0	0	0	0	0	0	d__Bacteria	p__Planctomycetota	c__Phycisphaerae	o__Phycisphaerales	f__Phycisphaeraceae	g__SM1A02	s__Unclassified
JN438678.1.1433	0	0	0	0	0	0	0	0	0	0	70	0	0	0	0	0	0	d__Bacteria	p__Chloroflexota	c__Anaerolineae	o__SBR1031	f__A4b	g__A4b	s__Unclassified
EU447169.1.1423	0	0	0	0	0	0	0	0	0	0	0	0	0	0	0	0	0	d__Bacteria	p__Pseudomonadota	c__Gammaproteobacteria	o__Oceanospirillales	f__Halomonadaceae	g__Halomonas	s__Halomonas_sp.
JN178828.1.1501	0	0	0	0	0	0	0	0	0	0	0	0	0	0	0	0	0	d__Bacteria	p__Chloroflexota	c__Anaerolineae	o__Ardenticatenales	f__Unclassified	g__Unclassified	s__Unclassified
AM882622.1.1522	0	0	0	0	0	0	0	0	0	0	0	0	0	19	0	0	39	d__Bacteria	p__Desulfobacterota	c__Desulfobacteria	o__Desulfobacterales	f__Desulfosarcinaceae	g__Incertae_Sedis	s__Unclassified
EF690558.1.1440	0	0	0	0	0	0	0	0	0	0	0	0	0	0	0	0	0	d__Archaea	p__Halobacterota	c__Halobacteria	o__Halobacterales	f__Halobacterales	g__Unclassified	s__Unclassified
GU390832.1.1485	0	0	0	0	0	0	0	0	0	0	0	124	0	0	24	0	0	d__Bacteria	p__Bacteroidota	c__Bacteroidia	o__Flavobacteriales	f__Schleiferiaceae	g__Schleiferia	s__Unclassified
JN510515.1.1496	0	0	0	0	0	0	0	0	37	0	16	0	0	0	0	0	0	d__Bacteria	p__Verrucomicrobiota	c__Kiritimatiellae	o__WCHB1-41	f__WCHB1-41	g__WCHB1-41	s__Unclassified
GU233833.1.1406	0	0	0	0	0	0	0	0	0	0	0	0	0	0	0	0	0	d__Bacteria	p__Bacteroidota	c__Bacteroidia	o__Cytophagales	f__Thermonemataceae	g__Thermonema	s__Unclassified
FJ716413.1.1492	0	0	0	0	0	0	0	0	0	0	0	0	14	113	0	0	69	d__Bacteria	p__Pseudomonadota	c__Gammaproteobacteria	o__Burkholderiales	f__Hydrogenophilaceae	g__Unclassified	s__Unclassified
KC682096.1.1403	0	0	0	0	0	0	0	0	0	0	0	0	0	0	0	196	0	d__Archaea	p__Halobacterota	c__Methanosarcinia	o__Methanosarciniales	f__Methanosaetaceae	g__Methanosaeta	s__Unclassified
GU553781.1.1486	0	0	0	0	0	0	0	0	151	0	0	0	0	0	0	0	0	d__Bacteria	p__Acetothermia	c__Acetothermiia	o__Acetothermiia	f__Acetothermiia	g__Acetothermiia	s__Unclassified
KC852970.1.1445	0	0	0	0	0	0	0	0	42	0	11	0	0	13	0	0	23	d__Bacteria	p__Bacillota	c__D8A-2	o__D8A-2	f__D8A-2	g__D8A-2	s__Unclassified
FJ516984.1.1525	0	0	0	0	0	0	0	0	0	0	8	0	0	0	32	140	0	d__Bacteria	p__Sva0485	c__Sva0485	o__Sva0485	f__Sva0485	g__Sva0485	s__Unclassified
LC215280.1.1415	0	0	0	0	0	0	0	0	0	0	0	0	0	0	0	0	0	d__Bacteria	p__Cyanobacteriota	c__Cyanobacteriia	o__Cyanobacteriales	f__Paraspirulinaceae	g__Spirulina_PCC-6313	s__Spirulina_subsalsa
JX120434.1.1481	0	0	0	0	0	0	0	0	0	0	0	0	0	0	0	0	0	d__Bacteria	p__Bacteroidota	c__Bacteroidia	o__Bacteroidales	f__Bacteroidetes_BD2-2	g__Bacteroidetes_BD2-2	s__Unclassified
MF085121.1.1504	0	0	0	0	0	0	0	0	0	0	0	0	0	0	15	179	0	d__Bacteria	p__Chloroflexota	c__Anaerolineae	o__SBR1031	f__SBR1031	g__SBR1031	s__Unclassified
AACY020309696.232.1729	50	48	39	56	0	0	0	0	0	0	0	0	0	0	0	0	0	d__Bacteria	p__Bacteroidota	c__Bacteroidia	o__Flavobacteriales	f__Flavobacteriaceae	g__Unclassified	s__Unclassified
LAZR01000002.1.1271	14	17	10	21	34	37	27	33	0	0	0	0	0	0	0	0	0	d__Bacteria	p__Pseudomonadota	c__Gammaproteobacteria	o__Pseudomonadales	f__Pseudomonadaceae	g__Pseudomonas	s__marine_sediment
JN500513.1.1385	0	0	0	0	0	0	0	0	11	0	0	0	0	13	0	0	63	d__Bacteria	p__Chloroflexota	c__Anaerolineae	o__SBR1031	f__SBR1031	g__SBR1031	s__Unclassified
KF268814.1.1408	0	0	0	0	0	0	0	0	84	0	0	0	0	0	0	0	30	d__Bacteria	p__Spirochaetota	c__Spirochaetia	o__Spirochaetales	f__Spirochaetaceae	g__Spirochaeta_2	s__Unclassified
KM018498.1.1520	0	0	0	0	0	0	0	0	32	0	23	0	0	0	0	0	12	d__Bacteria	p__PAUC34f	c__PAUC34f	o__PAUC34f	f__PAUC34f	g__PAUC34f	s__Unclassified
KM071701.1.1493	0	0	0	0	0	0	0	0	0	0	0	12	0	0	68	88	0	d__Bacteria	p__Planctomycetota	c__Planctomycetes	o__Pirellulales	f__Pirellulaceae	g__Pir4_lineage	s__Unclassified
AP018558.1092143.1093655	0	0	0	0	0	0	0	0	0	0	0	62	20	38	13	0	0	d__Bacteria	p__Pseudomonadota	c__Gammaproteobacteria	o__Burkholderiales	f__Hydrogenophilaceae	g__Hydrogenophilus	s__Hydrogenophilus_thermoluteolus
HQ681992.1.1525	0	0	0	0	0	0	0	0	0	0	0	0	0	0	0	0	0	d__Bacteria	p__Planctomycetota	c__BD7-11	o__BD7-11	f__BD7-11	g__BD7-11	s__Unclassified
FJ516997.1.1523	0	0	0	0	0	0	0	0	70	0	0	0	0	0	0	0	0	d__Bacteria	p__Latescibacterota	c__Latescibacterota	o__Latescibacterota	f__Latescibacterota	g__Latescibacterota	s__Unclassified
FPLM01000412.1.1218	0	0	0	0	0	0	0	0	32	0	37	10	0	0	0	0	0	d__Bacteria	p__Verrucomicrobiota	c__Kiritimatiellae	o__WCHB1-41	f__WCHB1-41	g__WCHB1-41	s__Unclassified
JN501898.1.1442	0	0	0	0	0	0	0	0	0	0	0	0	0	0	0	0	0	d__Bacteria	p__Planctomycetota	c__Phycisphaerae	o__Phycisphaerales	f__AKAU3564_sediment_group	g__AKAU3564_sediment_group	s__Unclassified
JF262379.1.1339	0	0	0	0	0	0	0	0	0	0	0	25	0	16	23	0	0	d__Archaea	p__Nanoarchaeota	c__Nanoarchaeia	o__Woesearchaeales	f__GW2011	g__AR15	s__Unclassified
FJ810552.1.1456	0	0	0	0	0	0	0	0	0	0	0	192	0	0	0	0	0	d__Bacteria	p__Cyanobacteriota	c__Vampirivibrionia	o__Caenarcaniphilales	f__Caenarcaniphilales	g__Caenarcaniphilales	s__Unclassified
KM410329.1.1349	0	0	0	0	0	0	0	0	0	0	0	17	0	17	24	22	17	d__Bacteria	p__Bacteroidota	c__Kapabacteria	o__Kapabacteriales	f__Kapabacteriales	g__Kapabacteriales	s__Unclassified
JN486947.1.1390	0	0	0	0	0	0	0	0	0	0	0	0	0	0	0	0	0	d__Bacteria	p__Spirochaetota	c__Spirochaetia	o__Spirochaetales	f__Spirochaetaceae	g__Spirochaeta_2	s__Unclassified
FJ230808.1.1483	0	0	0	0	0	0	0	0	0	0	0	0	0	0	0	0	0	d__Bacteria	p__Cyanobacteriota	c__Cyanobacteriia	o__Cyanobacteriales	f__Unclassified	g__Unclassified	s__Unclassified
JQ716269.1.1517	0	0	0	0	0	0	0	0	0	0	0	0	0	12	0	0	94	d__Bacteria	p__Calditrichota	c__Calditrichia	o__Calditrichales	f__Calditrichaceae	g__Calditrichaceae	s__Unclassified
HG764465.1.1519	0	0	0	0	0	0	0	0	0	0	0	0	14	159	0	17	0	d__Bacteria	p__Halanaerobiaeota	c__Halanaerobiia	o__Halanaerobiales	f__Halobacteroidaceae	g__Unclassified	s__Unclassified
AY771942.1.1524	0	0	0	0	0	0	0	0	87	0	0	0	0	0	0	0	17	d__Bacteria	p__Desulfobacterota	c__Desulfobacteria	o__Desulfobacterales	f__Desulfosarcinaceae	g__SEEP-SRB1	s__Unclassified
MF796622.1.1514	0	0	0	0	0	0	0	0	0	5	0	0	0	0	0	0	0	d__Bacteria	p__Bacteroidota	c__Bacteroidia	o__Cytophagales	f__Flammeovirgaceae	g__Rapidithrix	s__Rapidithrix_sp.
GQ472370.1.1482	0	0	0	0	0	0	0	0	0	0	0	11	0	0	142	36	0	d__Bacteria	p__Chloroflexota	c__Anaerolineae	o__Anaerolineales	f__Anaerolineaceae	g__Unclassified	s__Unclassified
JQ925095.1.1511	0	0	0	0	0	0	0	0	0	0	0	0	0	0	0	0	0	d__Bacteria	p__Myxococcota	c__Polyangia	o__Polyangiales	f__Sandaracinaceae	g__Unclassified	s__Unclassified
FJ203120.1.1448	0	0	0	0	0	0	0	0	0	0	0	54	2	0	20	0	0	d__Bacteria	p__Bacteroidota	c__Bacteroidia	o__Flavobacteriales	f__Crocinitomicaceae	g__Crocinitomix	s__Unclassified
KY609466.1.1522	0	0	0	0	0	0	0	0	0	0	0	28	0	0	160	0	0	d__Bacteria	p__Latescibacterota	c__Latescibacteria	o__Latescibacterales	f__Latescibacteraceae	g__Latescibacteraceae	s__Unclassified
EU048673.1.1461	0	0	0	0	0	0	0	0	0	0	0	0	0	0	102	68	18	d__Bacteria	p__LCP-89	c__LCP-89	o__LCP-89	f__LCP-89	g__LCP-89	s__Unclassified
KC896659.1.1548	44	33	14	43	0	0	0	0	0	0	0	0	0	0	0	0	0	d__Bacteria	p__Planctomycetota	c__Planctomycetes	o__Pirellulales	f__Pirellulaceae	g__Rhodopirellula	s__Unclassified
KC358329.1.1324	0	0	0	0	0	0	0	0	0	0	7	0	0	0	0	0	0	d__Bacteria	p__Desulfobacterota	c__Desulfuromonadia	o__Desulfuromonadia	f__Geopsychrobacteraceae	g__Desulfuromusa	s__Unclassified
KC432127.1.1346	0	0	0	0	0	0	0	0	0	0	0	0	0	10	0	0	20	d__Bacteria	p__Actinomycetota	c__Acidimicrobiia	o__Actinomarinales	f__Unclassified	g__Unclassified	s__Unclassified
ARID01000028.131016.132535	0	0	0	0	0	0	0	0	0	0	0	0	0	0	0	0	0	d__Bacteria	p__Pseudomonadota	c__Gammaproteobacteria	o__Ectothiorhodospirales	f__Ectothiorhodospiraceae	g__Thioalkalivibrio	s__Thioalkalivibrio_sp.
GQ262845.1.1474	0	0	0	0	0	0	0	0	0	0	0	0	0	0	0	0	0	d__Bacteria	p__Actinomycetota	c__Acidimicrobiia	o__Actinomarinales	f__Unclassified	g__Unclassified	s__Unclassified
JX298427.1.1313	0	0	0	0	0	0	0	0	0	0	0	15	0	0	0	0	0	d__Bacteria	p__Pseudomonadota	c__Alphaproteobacteria	o__Kordiimonadales	f__Iodidimonadaceae	g__Iodidimonas	s__Unclassified
KJ206439.1.1400	0	0	0	0	0	0	0	0	0	0	0	0	20	167	0	0	0	d__Bacteria	p__Bacteroidota	c__Rhodothermia	o__Balneolales	f__Balneolaceae	g__Unclassified	s__Aliifodinibius_sp.
GQ202634.1.1422	0	0	0	0	0	0	0	0	0	0	0	0	0	28	13	115	31	d__Bacteria	p__Chloroflexota	c__Anaerolineae	o__SBR1031	f__SBR1031	g__SBR1031	s__Unclassified
GQ844339.1.1546	0	0	0	0	0	0	0	0	0	0	0	0	0	0	20	167	0	d__Bacteria	p__Planctomycetota	c__Phycisphaerae	o__mle1-8	f__mle1-8	g__mle1-8	s__Unclassified
HE574895.1.1319	0	0	0	0	22	22	14	21	0	0	10	0	0	0	0	0	0	d__Bacteria	p__Pseudomonadota	c__Alphaproteobacteria	o__Rhodobacterales	f__Rhodobacteraceae	g__Unclassified	s__Unclassified
EU246282.1.1462	0	0	0	0	0	0	0	0	148	0	0	0	0	0	0	0	27	d__Bacteria	p__Chloroflexota	c__Anaerolineae	o__SBR1031	f__SBR1031	g__SBR1031	s__Unclassified
JN430956.1.1360	0	0	0	0	0	0	0	0	0	0	0	0	0	0	0	0	0	d__Bacteria	p__Chloroflexota	c__Anaerolineae	o__SBR1031	f__A4b	g__A4b	s__Unclassified
EF690561.1.1438	0	0	0	0	0	0	0	0	0	0	0	0	0	0	0	0	0	d__Archaea	p__Halobacterota	c__Halobacteria	o__Halobacterales	f__Halobacterales	g__Unclassified	s__Unclassified
FJ628311.1.1482	0	0	0	0	0	0	0	0	0	0	0	62	0	0	44	0	0	d__Bacteria	p__Chloroflexota	c__Anaerolineae	o__Anaerolineales	f__Anaerolineaceae	g__Unclassified	s__Unclassified
JX040343.1.1464	0	0	0	0	0	0	0	0	0	0	0	126	0	0	35	0	0	d__Bacteria	p__Bdellovibrionota	c__Bdellovibrionia	o__Bdellovibrionales	f__Bdellovibrionaceae	g__OM27_clade	s__Unclassified
EU731499.1.1341	0	0	0	0	0	0	0	0	127	0	13	15	0	0	0	0	0	d__Archaea	p__Micrarchaeota	c__Micrarchaeia	o__Micrarchaeales	f__Micrarchaeales	g__Micrarchaeales	s__Unclassified
KC896668.1.1462	0	0	0	0	0	0	0	0	0	9	0	11	0	0	0	0	0	d__Bacteria	p__Chloroflexota	c__Anaerolineae	o__SBR1031	f__A4b	g__A4b	s__Unclassified
JQ738978.1.1481	0	0	0	0	0	0	0	0	0	0	0	0	0	46	0	0	127	d__Bacteria	p__Chloroflexota	c__Anaerolineae	o__SBR1031	f__SBR1031	g__SBR1031	s__Unclassified
FJ905641.1.1426	0	0	0	0	0	0	0	0	0	0	0	0	0	11	0	0	97	d__Bacteria	p__Calditrichota	c__Calditrichia	o__Calditrichales	f__Calditrichaceae	g__Calditrichaceae	s__Unclassified
JQ428063.1.1398	0	0	0	0	0	0	0	0	0	0	0	0	0	0	0	0	0	d__Bacteria	p__Bacteroidota	c__Rhodothermia	o__Balneolales	f__Balneolaceae	g__Unclassified	s__Unclassified
JQ716304.1.1456	0	0	0	0	0	0	0	0	0	0	0	0	0	0	19	0	0	d__Bacteria	p__Planctomycetota	c__Phycisphaerae	o__Phycisphaerales	f__Phycisphaeraceae	g__SM1A02	s__Unclassified
JN615785.1.1377	12	18	10	35	0	0	0	13	40	0	0	0	0	0	0	0	0	d__Bacteria	p__Verrucomicrobiota	c__Verrucomicrobiae	o__Chthoniobacterales	f__Chthoniobacteraceae	g__Candidatus_Udaeobacter	s__Unclassified
JQ738945.1.1500	0	0	0	0	0	0	0	0	83	0	27	0	0	0	0	0	0	d__Bacteria	p__Bacillota	c__Dethiobacteria	o__Dethiobacterales	f__Dethiobacteraceae	g__Unclassified	s__Unclassified
AB533822.1.1523	0	0	0	0	0	0	0	0	0	0	0	11	0	0	0	0	0	d__Bacteria	p__Acetothermia	c__Acetothermiia	o__Acetothermiia	f__Acetothermiia	g__Acetothermiia	s__Unclassified
JN537398.1.1485	0	0	0	0	0	0	0	0	0	0	0	0	0	0	62	122	0	d__Bacteria	p__Spirochaetota	c__Spirochaetia	o__Spirochaetales	f__Spirochaetaceae	g__Unclassified	s__Unclassified
DQ432284.1.1441	0	0	0	0	0	0	0	0	0	0	0	0	0	0	0	0	0	d__Bacteria	p__Pseudomonadota	c__Alphaproteobacteria	o__Rhodobacterales	f__Rhodobacteraceae	g__Rhodobaculum	s__Unclassified
DQ432378.1.1511	0	0	0	0	0	0	0	0	0	0	0	0	0	0	0	0	0	d__Bacteria	p__Verrucomicrobiota	c__Verrucomicrobiae	o__Opitutales	f__Puniceicoccaceae	g__Verruc-01	s__Unclassified
MG799128.1.1468	0	0	0	0	71	46	42	23	0	0	0	0	0	0	0	0	0	d__Bacteria	p__Bacteroidota	c__Bacteroidia	o__Cytophagales	f__Cyclobacteriaceae	g__Unclassified	s__Cyclobacteriaceae_bacterium
JN457447.1.1494	0	0	0	0	0	0	0	0	138	0	0	0	0	0	0	0	0	d__Bacteria	p__Planctomycetota	c__Phycisphaerae	o__MSBL9	f__SG8-4	g__SG8-4	s__Unclassified
KX349203.1.1443	0	0	0	0	0	0	0	0	0	0	0	0	0	0	24	135	12	d__Bacteria	p__Acetothermia	c__Acetothermiia	o__Acetothermiia	f__Acetothermiia	g__Acetothermiia	s__Unclassified
EF690632.1.1438	0	0	0	0	0	0	0	0	0	0	0	0	0	0	0	0	0	d__Archaea	p__Halobacterota	c__Halobacteria	o__Halobacterales	f__Halobacterales	g__Unclassified	s__Unclassified
KC551608.1.1473	0	0	0	0	0	0	0	0	0	0	0	103	0	0	19	0	0	d__Bacteria	p__Hydrogenedentes	c__Hydrogenedentia	o__Hydrogenedentiales	f__Hydrogenedensaceae	g__Hydrogenedensaceae	s__Unclassified
KC358307.1.1332	9	15	11	20	29	22	53	22	0	0	0	0	0	0	0	0	0	d__Bacteria	p__Bacillota	c__Bacilli	o__Izemoplasmatales	f__Izemoplasmatales	g__Izemoplasmatales	s__Unclassified
KF912965.1.1483	0	0	0	0	0	0	0	0	0	0	0	0	0	10	0	0	0	d__Bacteria	p__Planctomycetota	c__Planctomycetes	o__Isosphaerales	f__Isosphaeraceae	g__Unclassified	s__Unclassified
FJ152979.1.1464	0	0	0	0	0	0	0	0	0	0	0	0	0	0	0	0	0	d__Bacteria	p__Bacteroidota	c__Bacteroidia	o__Flavobacteriales	f__Cryomorphaceae	g__Cryomorpha	s__Unclassified
FJ153015.1.1423	0	0	0	0	0	0	0	0	0	0	0	0	0	0	0	0	0	d__Bacteria	p__Pseudomonadota	c__Alphaproteobacteria	o__Rhodobacterales	f__Rhodobacteraceae	g__Halodurantibacterium	s__Unclassified
JQ817984.1.1485	0	0	0	0	0	0	0	0	0	0	17	0	0	12	11	49	91	d__Bacteria	p__Myxococcota	c__Polyangia	o__VHS-B3-70	f__VHS-B3-70	g__VHS-B3-70	s__Unclassified
JN825358.1.1326	0	0	0	0	0	0	0	0	0	0	0	0	12	83	0	0	0	d__Bacteria	p__Pseudomonadota	c__Alphaproteobacteria	o__Rhodobacterales	f__Rhodobacteraceae	g__Rubribacterium	s__Unclassified
KJ808037.1.1467	0	0	0	0	0	0	0	0	0	0	0	19	4	12	8	0	45	d__Bacteria	p__Chloroflexota	c__Anaerolineae	o__Caldilineales	f__Caldilineaceae	g__Unclassified	s__Unclassified
KF771579.1.1486	0	0	0	0	0	0	0	0	0	0	10	0	0	0	0	0	20	d__Bacteria	p__Planctomycetota	c__Planctomycetes	o__Planctomycetales	f__Unclassified	g__Unclassified	s__Unclassified
HM187513.1.1330	0	0	0	0	0	0	0	0	0	0	0	0	0	0	0	0	0	d__Archaea	p__Thermoplasmatota	c__Thermoplasmata	o__Methanomassiliicoccales	f__Unclassified	g__Unclassified	s__Unclassified
KY489984.1.1429	0	0	0	0	0	0	0	0	0	0	0	0	0	0	0	0	0	d__Bacteria	p__Pseudomonadota	c__Alphaproteobacteria	o__Kiloniellales	f__Fodinicurvataceae	g__Rhodovibrio	s__Rhodovibrio_sp.
AY605127.1.1495	0	0	0	0	0	0	0	0	0	0	9	0	0	0	0	0	0	d__Bacteria	p__Spirochaetota	c__Spirochaetia	o__Spirochaetales	f__Spirochaetaceae	g__Spirochaeta_2	s__Unclassified
KC222643.1.1389	0	0	0	0	0	0	0	0	0	0	0	0	0	0	0	0	0	d__Bacteria	p__Pseudomonadota	c__Alphaproteobacteria	o__Caulobacterales	f__Hyphomonadaceae	g__Glycocaulis	s__Glycocaulis_alkaliphilus
EF198032.1.1467	0	0	0	0	0	0	0	0	26	0	11	0	0	0	0	0	57	d__Bacteria	p__Verrucomicrobiota	c__Kiritimatiellae	o__WCHB1-41	f__WCHB1-41	g__WCHB1-41	s__Unclassified
AF126545.1.1465	0	0	0	0	0	0	0	0	0	0	0	0	0	18	0	0	51	d__Bacteria	p__Pseudomonadota	c__Gammaproteobacteria	o__Ectothiorhodospirales	f__Ectothiorhodospiraceae	g__Thioalkalivibrio	s__Thioalkalivibrio_denitrificans
JQ739035.1.1432	0	0	0	0	0	0	0	0	47	0	19	0	0	0	0	0	0	d__Bacteria	p__Pseudomonadota	c__Alphaproteobacteria	o__Rhodobacterales	f__Rhodobacteraceae	g__Rhodobaculum	s__Unclassified
JQ801054.1.1475	0	0	0	0	0	0	0	0	0	0	0	0	0	0	0	0	0	d__Bacteria	p__Chloroflexota	c__Dehalococcoidia	o__SAR202_clade	f__SAR202_clade	g__SAR202_clade	s__Unclassified
HG514110.1.1345	0	0	0	0	0	0	0	0	0	0	0	0	0	36	0	50	74	d__Archaea	p__Thermoplasmatota	c__Thermoplasmata	o__Marine_Benthic_Group_D_and_DHVEG-1	f__Marine_Benthic_Group_D_and_DHVEG-1	g__Marine_Benthic_Group_D_and_DHVEG-1	s__Unclassified
AM997823.1.1458	0	0	0	0	0	0	0	0	0	0	0	0	0	0	0	0	0	d__Bacteria	p__Planctomycetota	c__Phycisphaerae	o__Phycisphaerales	f__Phycisphaeraceae	g__Urania-1B-19_marine_sediment_group	s__Unclassified
EF444662.1.1148	0	0	0	0	0	0	0	0	0	0	0	0	0	106	0	69	0	d__Archaea	p__Altiarchaeota	c__Altiarchaeia	o__Altiarchaeales	f__Altiarchaeaceae	g__Candidatus_Altiarchaeum	s__Unclassified
JN432972.1.1205	0	0	0	0	0	0	0	0	0	0	9	0	0	0	0	0	0	d__Bacteria	p__Pseudomonadota	c__Alphaproteobacteria	o__Rhodobacterales	f__Rhodobacteraceae	g__Rubribacterium	s__Unclassified
JN536586.1.1430	0	0	0	0	0	0	0	0	0	0	5	0	0	0	0	0	27	d__Bacteria	p__Planctomycetota	c__Phycisphaerae	o__Phycisphaerales	f__Phycisphaeraceae	g__Unclassified	s__Unclassified
KF500678.1.1290	0	0	0	0	0	0	0	0	0	0	12	0	0	0	0	0	0	d__Bacteria	p__Planctomycetota	c__Phycisphaerae	o__Phycisphaerales	f__Phycisphaeraceae	g__SM1A02	s__Unclassified
DQ300330.1.1335	0	0	0	0	0	0	0	0	0	0	0	135	2	20	6	11	0	d__Archaea	p__Crenarchaeota	c__Bathyarchaeia	o__Bathyarchaeia	f__Bathyarchaeia	g__Bathyarchaeia	s__Unclassified
KX581173.1.1475	0	0	0	0	0	0	0	0	0	0	0	0	0	61	0	0	113	d__Archaea	p__Halobacterota	c__Methanosarcinia	o__Methanosarciniales	f__Methanosaetaceae	g__Methanosaeta	s__Unclassified
FJ444684.1.1484	0	0	0	0	0	0	0	0	72	0	0	0	0	0	0	0	19	d__Bacteria	p__Deinococcota	c__Deinococci	o__Deinococcales	f__Trueperaceae	g__Truepera	s__Unclassified
GU118658.1.1434	0	0	0	0	0	0	0	0	0	0	0	0	0	0	0	0	0	d__Bacteria	p__Pseudomonadota	c__Alphaproteobacteria	o__Kiloniellales	f__Kiloniellaceae	g__Pelagibius	s__Unclassified
JN447017.1.1441	0	0	0	0	0	0	0	0	17	0	0	0	0	0	0	0	0	d__Bacteria	p__Verrucomicrobiota	c__Verrucomicrobiae	o__Opitutales	f__Puniceicoccaceae	g__Cerasicoccus	s__Unclassified
JQ738814.1.1326	0	0	0	0	0	0	0	0	19	0	26	0	0	0	0	0	0	d__Bacteria	p__Gemmatimonadota	c__BD2-11_terrestrial_group	o__BD2-11_terrestrial_group	f__BD2-11_terrestrial_group	g__BD2-11_terrestrial_group	s__Unclassified
FJ748800.1.1529	0	0	0	0	0	0	0	0	0	0	0	0	0	0	0	0	0	d__Bacteria	p__Gemmatimonadota	c__BD2-11_terrestrial_group	o__BD2-11_terrestrial_group	f__BD2-11_terrestrial_group	g__BD2-11_terrestrial_group	s__Unclassified
MHYN01000207.4404.5791	0	0	0	0	0	0	0	0	0	0	0	0	0	0	0	0	42	d__Bacteria	p__Planctomycetota	c__Planctomycetes	o__Pirellulales	f__Pirellulaceae	g__Pir4_lineage	s__Planctomycetes_bacterium
FJ638593.1.1349	0	0	0	0	0	0	0	0	13	0	0	0	0	0	30	42	28	d__Bacteria	p__Chloroflexota	c__Anaerolineae	o__RBG-13-54-9	f__RBG-13-54-9	g__RBG-13-54-9	s__Unclassified
EU236371.1.1344	0	0	0	0	0	0	0	0	0	0	0	0	0	0	0	0	0	d__Bacteria	p__Planctomycetota	c__Phycisphaerae	o__Phycisphaerales	f__Phycisphaeraceae	g__Urania-1B-19_marine_sediment_group	s__Unclassified
EU585940.1.1405	0	0	0	0	0	0	0	0	170	0	0	0	0	0	0	0	0	d__Archaea	p__Thermoplasmatota	c__Thermoplasmata	o__Marine_Benthic_Group_D_and_DHVEG-1	f__Marine_Benthic_Group_D_and_DHVEG-1	g__Marine_Benthic_Group_D_and_DHVEG-1	s__Unclassified
JN532012.1.1331	0	0	0	0	0	0	0	0	0	0	0	0	0	0	0	0	0	d__Bacteria	p__Pseudomonadota	c__Alphaproteobacteria	o__Rhodobacterales	f__Rhodobacteraceae	g__Roseibacterium	s__Unclassified
EF208702.1.1520	0	0	0	0	0	0	0	0	0	0	0	0	0	0	14	0	10	d__Bacteria	p__Acidobacteriota	c__Vicinamibacteria	o__Subgroup_9	f__Subgroup_9	g__Subgroup_9	s__Unclassified
JQ183085.1.1519	0	0	0	0	0	0	0	0	0	0	0	14	0	0	84	0	0	d__Bacteria	p__Verrucomicrobiota	c__Verrucomicrobiae	o__Pedosphaerales	f__Pedosphaeraceae	g__Limisphaera	s__Unclassified
LC276040.1.1468	0	0	0	0	0	0	0	0	0	0	0	22	0	0	26	0	10	d__Bacteria	p__Bacteroidota	c__Bacteroidia	o__Chitinophagales	f__Saprospiraceae	g__Phaeodactylibacter	s__Unclassified
JQ771484.1.1554	0	0	0	0	0	0	0	0	0	0	0	0	0	70	0	0	100	d__Bacteria	p__Desulfobacterota	c__Syntrophia	o__Syntrophales	f__Unclassified	g__Unclassified	s__bacterium_enrichment
HM128163.1.1449	0	0	0	0	0	0	0	0	75	0	0	0	0	10	0	0	25	d__Bacteria	p__Bacteroidota	c__Bacteroidia	o__Bacteroidales	f__ML635J-40_aquatic_group	g__ML635J-40_aquatic_group	s__Unclassified
KX172669.1.1482	0	0	0	0	0	0	0	0	158	0	0	0	0	0	0	0	0	d__Bacteria	p__Verrucomicrobiota	c__Verrucomicrobiae	o__Verrucomicrobiales	f__DEV007	g__DEV007	s__Unclassified
HM243963.1.1474	0	0	0	0	0	0	0	0	0	0	0	15	0	0	0	0	0	d__Bacteria	p__Chloroflexota	c__Anaerolineae	o__Anaerolineales	f__Anaerolineaceae	g__Unclassified	s__Unclassified
JN714422.1.1472	0	0	0	0	0	0	0	0	0	0	0	0	0	0	0	0	0	d__Archaea	p__Halobacterota	c__Halobacteria	o__Halobacterales	f__Halobacterales	g__Unclassified	s__Unclassified
JQ712937.1.1487	0	0	0	0	0	0	0	0	0	0	0	0	0	0	0	0	0	d__Bacteria	p__Planctomycetota	c__Planctomycetes	o__Isosphaerales	f__Isosphaeraceae	g__Unclassified	s__Unclassified
HG513361.1.1502	0	0	0	0	0	0	0	0	0	0	0	154	5	10	0	0	0	d__Bacteria	p__Campilobacterota	c__Campylobacteria	o__Campylobacterales	f__Nitratiruptoraceae	g__Nitratiruptor	s__Unclassified
AF513937.1.1492	10	12	9	11	47	31	26	22	0	0	0	0	0	0	0	0	0	d__Bacteria	p__Pseudomonadota	c__Gammaproteobacteria	o__Burkholderiales	f__Alcaligenaceae	g__GKS98_freshwater_group	s__Unclassified
JN498780.1.1351	0	0	0	0	0	0	0	0	36	0	0	0	0	17	0	13	53	d__Bacteria	p__Chloroflexota	c__Anaerolineae	o__SBR1031	f__SBR1031	g__SBR1031	s__Unclassified
JN532958.1.1423	0	0	0	0	0	0	0	0	26	0	0	0	0	0	0	0	0	d__Bacteria	p__Bacteroidota	c__Bacteroidia	o__Bacteroidales	f__SB-5	g__SB-5	s__Unclassified
EU283527.1.1358	0	0	0	0	19	17	36	33	0	0	0	0	0	0	0	0	0	d__Bacteria	p__Bacteroidota	c__Bacteroidia	o__Flavobacteriales	f__Crocinitomicaceae	g__Unclassified	s__Unclassified
HM128196.1.1502	0	0	0	0	0	0	0	0	12	0	17	0	0	0	0	0	0	d__Bacteria	p__Verrucomicrobiota	c__Kiritimatiellae	o__WCHB1-41	f__WCHB1-41	g__WCHB1-41	s__Unclassified
EU979014.1.1511	0	0	0	0	0	0	0	0	0	0	15	0	0	12	0	0	17	d__Bacteria	p__Planctomycetota	c__Planctomycetes	o__Planctomycetales	f__Planctomycetales	g__Planctomycetales	s__Unclassified
AB514650.1.1475	0	0	0	0	0	0	0	0	0	0	0	0	0	0	0	0	0	d__Bacteria	p__Actinomycetota	c__Coriobacteriia	o__OPB41	f__OPB41	g__OPB41	s__Unclassified
DQ811881.1.1520	0	0	0	0	0	0	0	0	0	0	0	0	0	31	0	81	40	d__Bacteria	p__Chloroflexota	c__Anaerolineae	o__RBG-13-54-9	f__RBG-13-54-9	g__RBG-13-54-9	s__Unclassified
JQ427622.1.1515	0	0	0	0	0	0	0	0	0	0	0	0	0	0	0	0	0	d__Bacteria	p__Pseudomonadota	c__Gammaproteobacteria	o__B2M28	f__B2M28	g__B2M28	s__Unclassified
EU801559.1.1485	17	19	10	0	19	24	32	45	0	0	0	0	0	0	0	0	0	d__Bacteria	p__Actinomycetota	c__Actinobacteria	o__Micrococcales	f__Microbacteriaceae	g__Candidatus_Aquiluna	s__Unclassified
DQ103683.1.1408	0	0	0	0	0	0	0	0	36	0	19	0	0	0	0	0	0	d__Archaea	p__Thermoplasmatota	c__Thermoplasmata	o__Unclassified	f__Unclassified	g__Unclassified	s__Unclassified
JN825400.1.1355	0	0	0	0	0	0	0	0	31	6	0	0	0	0	0	0	0	d__Bacteria	p__Pseudomonadota	c__Alphaproteobacteria	o__Rhizobiales	f__Hyphomicrobiaceae	g__Filomicrobium	s__Unclassified
EF467179.1.1526	0	0	0	0	0	0	0	0	0	0	0	0	0	38	0	0	89	d__Bacteria	p__Desulfobacterota	c__Desulfobacteria	o__Desulfobacterales	f__Desulfococcaceae	g__Unclassified	s__Unclassified
AF452599.1.1453	0	0	0	0	0	0	0	0	0	0	0	0	0	0	0	0	0	d__Bacteria	p__Bacteroidota	c__Bacteroidia	o__Chitinophagales	f__Saprospiraceae	g__Unclassified	s__Unclassified
HE974798.1.1477	0	0	0	0	0	0	0	0	0	0	0	0	0	0	0	0	0	d__Bacteria	p__Chloroflexota	c__Anaerolineae	o__Anaerolineales	f__Anaerolineaceae	g__Unclassified	s__Unclassified
GU179556.1.1487	0	0	0	0	0	0	0	0	0	0	0	166	0	0	0	0	0	d__Bacteria	p__Pseudomonadota	c__Gammaproteobacteria	o__Alteromonadales	f__Alteromonadaceae	g__Alishewanella	s__Unclassified
JQ739129.1.1341	0	0	0	0	0	11	0	0	0	0	0	0	0	0	0	0	0	d__Bacteria	p__Pseudomonadota	c__Alphaproteobacteria	o__Rhodobacterales	f__Rhodobacteraceae	g__Rhodobaculum	s__Unclassified
AJ227811.1.1422	0	0	0	0	0	0	0	0	0	0	0	0	0	0	0	0	0	d__Bacteria	p__Pseudomonadota	c__Alphaproteobacteria	o__Caulobacterales	f__Hyphomonadaceae	g__Glycocaulis	s__Glycocaulis_abyssi
EU385816.1.1479	0	0	0	0	0	0	0	0	0	0	0	0	0	0	0	0	0	d__Bacteria	p__Planctomycetota	c__Phycisphaerae	o__CCM11a	f__CCM11a	g__CCM11a	s__Unclassified
GQ921371.1.1441	0	0	0	0	0	0	0	0	0	0	0	11	55	99	0	0	0	d__Bacteria	p__Pseudomonadota	c__Alphaproteobacteria	o__Rhizobiales	f__Stappiaceae	g__Stappia	s__Unclassified
KJ817783.1.1474	0	0	0	0	0	0	0	0	0	0	7	0	0	0	0	0	0	d__Bacteria	p__Planctomycetota	c__Phycisphaerae	o__Phycisphaerales	f__Phycisphaeraceae	g__Unclassified	s__Unclassified
KX344773.1.1338	47	73	0	0	0	9	0	0	0	0	0	0	0	0	0	0	0	d__Bacteria	p__Pseudomonadota	c__Alphaproteobacteria	o__Rhodobacterales	f__Rhodobacteraceae	g__Roseibaca	s__Unclassified
EU283544.1.1380	0	0	0	0	0	0	0	0	13	0	108	0	0	0	0	0	0	d__Bacteria	p__Bacillota	c__Bacilli	o__RF39	f__RF39	g__RF39	s__Unclassified
JN476255.1.1415	0	0	0	0	0	0	0	0	0	0	0	0	0	16	0	0	54	d__Bacteria	p__Chloroflexota	c__Anaerolineae	o__SBR1031	f__SBR1031	g__SBR1031	s__Unclassified
KT223292.1.1428	0	0	0	0	0	0	0	0	0	0	0	21	0	0	52	0	27	d__Bacteria	p__Chloroflexota	c__Anaerolineae	o__Ardenticatenales	f__Unclassified	g__Unclassified	s__Unclassified
JF344586.1.1494	0	0	0	0	0	0	0	0	0	0	0	0	0	0	0	30	84	d__Bacteria	p__Bacteroidota	c__Ignavibacteria	o__Ignavibacteriales	f__PHOS-HE36	g__PHOS-HE36	s__Unclassified
ANFQ01000016.30386.31853	0	0	0	0	0	0	0	0	0	0	0	44	11	0	0	0	0	d__Bacteria	p__Cyanobacteriota	c__Cyanobacteriia	o__Cyanobacteriales	f__Geitlerinemaceae	g__Geitlerinema_PCC-7105	s__Geitlerinema_sp.
EF444633.1.1210	0	0	0	0	0	0	0	0	71	0	0	16	0	30	7	0	32	d__Archaea	p__Nanoarchaeota	c__Nanoarchaeia	o__Woesearchaeales	f__Woesearchaeales	g__Woesearchaeales	s__Unclassified
HM437962.1.1517	0	0	0	0	0	0	0	0	0	0	0	0	0	0	0	0	0	d__Bacteria	p__Gemmatimonadota	c__BD2-11_terrestrial_group	o__BD2-11_terrestrial_group	f__BD2-11_terrestrial_group	g__BD2-11_terrestrial_group	s__Unclassified
HM127333.1.1463	23	28	17	34	19	13	0	27	0	0	0	0	0	0	0	0	0	d__Bacteria	p__Pseudomonadota	c__Gammaproteobacteria	o__Oceanospirillales	f__Litoricolaceae	g__Litoricola	s__Unclassified
HQ692009.1.1399	10	15	0	17	35	22	21	41	0	0	0	0	0	0	0	0	0	d__Bacteria	p__Pseudomonadota	c__Gammaproteobacteria	o__Burkholderiales	f__MWH-UniP1_aquatic_group	g__MWH-UniP1_aquatic_group	s__Unclassified
KY454867.1.1488	0	0	0	0	0	0	0	0	0	0	0	0	0	31	0	0	28	d__Bacteria	p__Bacillota	c__Clostridia	o__Peptostreptococcales-Tissierellales	f__Peptostreptococcales-Tissierellales	g__Anoxynatronum	s__Anoxynatronum_sp.
AB797642.1.1407	0	0	0	0	0	0	0	0	0	0	0	0	0	14	0	0	21	d__Archaea	p__Crenarchaeota	c__Bathyarchaeia	o__Bathyarchaeia	f__Bathyarchaeia	g__Bathyarchaeia	s__Unclassified
EU137741.1.2813	0	0	0	0	0	0	0	0	0	0	0	0	0	0	0	0	0	d__Eukaryota	p__Amoebozoa	c__Tubulinea	o__Echinamoebida	f__Echinamoebida	g__Vermamoeba	s__Vermamoeba_vermiformis
DQ272585.1.1462	0	0	0	0	0	0	0	0	0	0	0	0	0	0	15	0	90	d__Bacteria	p__Chloroflexota	c__Anaerolineae	o__Ardenticatenales	f__Unclassified	g__Unclassified	s__Unclassified
FJ712480.1.1506	0	0	0	0	0	0	0	0	0	0	0	0	0	0	0	0	0	d__Bacteria	p__Planctomycetota	c__Phycisphaerae	o__CCM11a	f__CCM11a	g__CCM11a	s__Unclassified
CP002116.3456594.3458122	0	0	0	0	0	0	0	0	33	0	6	0	0	0	0	0	0	d__Bacteria	p__Spirochaetota	c__Spirochaetia	o__Spirochaetales	f__Spirochaetaceae	g__Sediminispirochaeta	s__Sediminispirochaeta_smaragdinae
JF421158.1.1464	0	0	0	0	0	0	0	0	0	0	0	0	0	0	21	114	10	d__Bacteria	p__Chloroflexota	c__Anaerolineae	o__SBR1031	f__SBR1031	g__SBR1031	s__Unclassified
KC353354.63785.65327	0	0	0	0	82	48	15	14	0	0	0	0	0	0	0	0	0	d__Bacteria	p__Pseudomonadota	c__Alphaproteobacteria	o__Rickettsiales	f__Mitochondria	g__Mitochondria	s__Jakoba_bahamiensis
JF747667.1.1537	0	0	0	0	0	0	0	0	0	0	0	159	0	0	0	0	0	d__Bacteria	p__DTB120	c__DTB120	o__DTB120	f__DTB120	g__DTB120	s__Unclassified
FJ152986.1.1457	0	0	0	0	0	0	0	0	58	0	12	0	0	10	0	0	11	d__Bacteria	p__Bacteroidota	c__Bacteroidia	o__Bacteroidales	f__Bacteroidetes_BD2-2	g__Bacteroidetes_BD2-2	s__Unclassified
FJ685726.1.1191	0	0	0	0	0	0	0	0	114	0	14	0	0	11	0	0	19	d__Archaea	p__Thermoplasmatota	c__Thermoplasmata	o__Marine_Benthic_Group_D_and_DHVEG-1	f__Marine_Benthic_Group_D_and_DHVEG-1	g__Marine_Benthic_Group_D_and_DHVEG-1	s__Unclassified
KC852982.1.1450	0	0	0	0	0	0	0	0	0	0	0	0	0	0	0	0	0	d__Bacteria	p__Bacteroidota	c__Bacteroidia	o__Sphingobacteriales	f__Lentimicrobiaceae	g__Lentimicrobium	s__Unclassified
FJ152950.1.1483	0	0	0	0	0	0	0	0	0	0	0	0	0	0	0	0	0	d__Bacteria	p__Pseudomonadota	c__Gammaproteobacteria	o__Nitrosococcales	f__Nitrosococcaceae	g__Nitrosococcus	s__Unclassified
JN683993.1.1432	0	0	0	0	0	0	0	0	0	0	0	0	0	0	0	0	0	d__Bacteria	p__Planctomycetota	c__Phycisphaerae	o__Phycisphaerales	f__Phycisphaeraceae	g__SM1A02	s__Unclassified
KJ418108.1.1452	0	0	0	0	0	0	0	0	0	0	0	14	0	0	0	0	0	d__Bacteria	p__Bacteroidota	c__Bacteroidia	o__Flavobacteriales	f__Cryomorphaceae	g__Owenweeksia	s__Owenweeksia_sp.
HM129136.1.1444	12	10	0	0	21	26	40	48	0	0	0	0	0	0	0	0	0	d__Bacteria	p__Actinomycetota	c__Actinobacteria	o__Micrococcales	f__Microbacteriaceae	g__Candidatus_Aquiluna	s__Unclassified
GQ848218.1.1390	0	0	0	0	14	26	30	52	0	0	0	0	0	16	0	0	0	d__Bacteria	p__Pseudomonadota	c__Alphaproteobacteria	o__Rhodobacterales	f__Rhodobacteraceae	g__Yoonia-Loktanella	s__Unclassified
DQ837275.1.1399	0	0	0	0	0	0	0	0	21	0	0	0	0	22	0	0	87	d__Bacteria	p__Bacillota	c__Dethiobacteria	o__Dethiobacterales	f__Dethiobacteraceae	g__Unclassified	s__Unclassified
HM243856.1.1458	0	0	0	0	0	0	0	0	0	0	11	0	0	0	0	27	0	d__Bacteria	p__Chloroflexota	c__Dehalococcoidia	o__MSBL5	f__MSBL5	g__MSBL5	s__Unclassified
EU266871.1.1513	0	0	0	0	0	0	0	0	0	0	0	0	0	12	0	0	44	d__Bacteria	p__Actinomycetota	c__Thermoleophilia	o__Gaiellales	f__Unclassified	g__Unclassified	s__Unclassified
AB694416.1.1455	0	0	0	0	0	0	0	0	0	0	0	0	0	0	0	0	0	d__Bacteria	p__Planctomycetota	c__Phycisphaerae	o__Phycisphaerales	f__Phycisphaeraceae	g__Unclassified	s__Unclassified
JN178520.1.1489	0	0	0	0	0	0	0	0	0	0	0	0	0	0	0	0	102	d__Bacteria	p__Chloroflexota	c__Anaerolineae	o__Ardenticatenales	f__Unclassified	g__Unclassified	s__Unclassified
HM438032.1.1477	0	0	0	0	0	0	0	0	0	0	0	0	0	0	0	0	0	d__Bacteria	p__Actinomycetota	c__Actinobacteria	o__Euzebyales	f__Euzebyaceae	g__Unclassified	s__Unclassified
HM129376.1.1442	18	14	0	0	23	26	39	36	0	0	0	0	0	0	0	0	0	d__Bacteria	p__Actinomycetota	c__Actinobacteria	o__Micrococcales	f__Microbacteriaceae	g__Candidatus_Aquiluna	s__Unclassified
EU255706.1.1415	0	0	0	0	0	0	0	0	106	0	0	0	0	0	0	0	10	d__Bacteria	p__Cyanobacteriota	c__Cyanobacteriia	o__Phormidesmiales	f__Unclassified	g__Unclassified	s__Unclassified
CP002101.1236823.1238300	0	0	0	0	0	0	0	0	0	0	0	0	0	0	0	0	0	d__Archaea	p__Halobacterota	c__Methanosarcinia	o__Methanosarciniales	f__Methanosarcinaceae	g__Methanosalsum	s__Methanosalsum_zhilinae
HM596361.1.1433	0	0	0	0	0	0	0	0	0	0	0	0	0	0	0	0	77	d__Bacteria	p__Planctomycetota	c__Phycisphaerae	o__Phycisphaerales	f__Phycisphaeraceae	g__Phycisphaera	s__Unclassified
EF690573.1.1440	0	0	0	0	0	0	0	0	0	0	0	0	0	0	0	0	0	d__Archaea	p__Halobacterota	c__Halobacteria	o__Halobacterales	f__Halobacterales	g__Unclassified	s__Unclassified
KC358207.1.1329	21	28	24	28	12	12	18	12	0	0	0	0	0	0	0	0	0	d__Bacteria	p__Bacillota	c__Bacilli	o__Izemoplasmatales	f__Izemoplasmataceae	g__Izimaplasma	s__Unclassified
KF596569.1.1485	41	32	27	55	0	0	0	0	0	0	0	0	0	0	0	0	0	d__Bacteria	p__Planctomycetota	c__Planctomycetes	o__Pirellulales	f__Pirellulaceae	g__Unclassified	s__Unclassified
JN530764.1.1510	0	0	0	0	0	0	0	0	19	0	0	11	0	40	0	0	85	d__Bacteria	p__Planctomycetota	c__Phycisphaerae	o__mle1-8	f__mle1-8	g__mle1-8	s__Unclassified
JN430002.1.1471	0	0	0	0	0	0	0	0	0	0	10	0	0	12	0	0	36	d__Bacteria	p__Latescibacterota	c__Latescibacterota	o__Latescibacterota	f__Latescibacterota	g__Latescibacterota	s__Unclassified
LN572013.1.1394	0	0	0	0	0	0	0	0	0	0	5	0	0	0	0	0	0	d__Bacteria	p__Gemmatimonadota	c__BD2-11_terrestrial_group	o__BD2-11_terrestrial_group	f__BD2-11_terrestrial_group	g__BD2-11_terrestrial_group	s__Unclassified
JQ800920.1.1504	0	0	0	0	0	0	0	0	0	0	0	0	0	0	0	0	0	d__Bacteria	p__Verrucomicrobiota	c__Verrucomicrobiae	o__Verrucomicrobiales	f__Rubritaleaceae	g__Luteolibacter	s__Unclassified
EU287912.1.1400	0	0	0	0	0	0	0	0	0	0	0	0	2	39	9	0	87	d__Bacteria	p__Pseudomonadota	c__Alphaproteobacteria	o__Rhodobacterales	f__Rhodobacteraceae	g__Jhaorihella	s__Jhaorihella_thermophila
JQ072884.1.1367	0	0	0	0	10	0	0	0	0	12	0	0	0	0	0	0	0	d__Bacteria	p__Planctomycetota	c__Planctomycetes	o__Planctomycetales	f__Rubinisphaeraceae	g__Rubinisphaera	s__Unclassified
KF179731.1.1476	0	0	0	0	0	0	47	0	0	0	0	107	0	0	0	0	0	d__Bacteria	p__Pseudomonadota	c__Gammaproteobacteria	o__Vibrionales	f__Vibrionaceae	g__Vibrio	s__Unclassified
FJ516916.1.1486	0	0	0	0	0	0	0	0	13	0	23	0	0	0	0	0	0	d__Bacteria	p__Bacteroidota	c__Bacteroidia	o__Sphingobacteriales	f__ST-12K33	g__ST-12K33	s__Unclassified
JN536787.1.1372	0	0	0	0	0	0	0	0	21	0	10	0	0	26	0	0	41	d__Bacteria	p__Caldatribacteriota	c__JS1	o__JS1	f__JS1	g__JS1	s__Unclassified
JN442470.1.1417	0	0	0	0	0	0	0	0	0	0	14	0	0	0	0	0	0	d__Bacteria	p__Pseudomonadota	c__Gammaproteobacteria	o__Cellvibrionales	f__Halieaceae	g__Haliea	s__Unclassified
LC124512.1.1387	0	0	0	0	0	0	0	0	0	0	154	0	0	0	0	0	0	d__Bacteria	p__Patescibacteria	c__Gracilibacteria	o__Candidatus_Peregrinibacteria	f__Candidatus_Peregrinibacteria	g__Candidatus_Peregrinibacteria	s__Unclassified
KP174521.1.1463	0	0	0	0	0	0	0	0	0	0	0	0	0	0	0	0	0	d__Bacteria	p__Chloroflexota	c__Anaerolineae	o__SBR1031	f__SBR1031	g__SBR1031	s__bacterium_YC-ZSS-LKJ145
AB058204.1.1256	0	0	0	0	0	0	0	0	0	0	0	49	7	0	0	0	0	d__Bacteria	p__Cyanobacteriota	c__Cyanobacteriia	o__Cyanobacteriales	f__Geitlerinemaceae	g__Geitlerinema_PCC-7105	s__Geitlerinema_sp.
KC432287.1.1296	0	0	0	0	0	0	0	0	0	0	0	89	0	0	12	0	0	d__Bacteria	p__Patescibacteria	c__Gracilibacteria	o__Candidatus_Peribacteria	f__Candidatus_Peribacteria	g__Candidatus_Peribacteria	s__Unclassified
JQ925057.1.1464	0	0	0	0	0	0	0	0	0	0	0	0	0	19	0	0	67	d__Bacteria	p__Chloroflexota	c__Anaerolineae	o__SBR1031	f__SBR1031	g__SBR1031	s__Unclassified
KP174650.1.1441	0	0	0	0	0	0	0	0	0	0	0	0	0	0	0	0	0	d__Bacteria	p__Spirochaetota	c__Spirochaetia	o__Spirochaetales	f__Spirochaetaceae	g__Spirochaeta_2	s__bacterium_YC-LK-LKJ34
AF075271.1.1482	0	0	0	0	0	0	0	0	0	0	0	86	0	0	67	0	0	d__Bacteria	p__Verrucomicrobiota	c__Verrucomicrobiae	o__Opitutales	f__Opitutaceae	g__Alterococcus	s__Alterococcus_agarolyticus
EU245945.1.1484	0	0	0	0	0	0	0	0	0	0	0	0	0	0	14	139	0	d__Bacteria	p__Zixibacteria	c__Zixibacteria	o__Zixibacteria	f__Zixibacteria	g__Zixibacteria	s__Unclassified
EU801881.1.1491	10	0	0	0	42	22	32	32	0	0	0	0	0	14	0	0	0	d__Bacteria	p__Bacteroidota	c__Bacteroidia	o__Flavobacteriales	f__Cryomorphaceae	g__Unclassified	s__Unclassified
JQ738985.1.1469	0	0	0	0	21	26	19	22	0	0	0	0	0	0	0	0	0	d__Bacteria	p__Planctomycetota	c__Planctomycetes	o__Planctomycetales	f__Rubinisphaeraceae	g__Rubinisphaera	s__Unclassified
JF421201.1.1523	0	0	0	0	0	0	0	0	0	0	0	0	0	0	0	0	0	d__Bacteria	p__Verrucomicrobiota	c__Verrucomicrobiae	o__Opitutales	f__Puniceicoccaceae	g__Pelagicoccus	s__Unclassified
FJ152944.1.1497	0	0	0	0	0	0	0	0	0	0	0	0	0	0	0	0	0	d__Bacteria	p__Bacteroidota	c__Rhodothermia	o__Balneolales	f__Balneolaceae	g__Unclassified	s__Unclassified
JQ738931.1.1511	0	0	0	0	0	0	0	0	0	0	0	0	0	0	0	0	0	d__Bacteria	p__Pseudomonadota	c__Gammaproteobacteria	o__Gammaproteobacteria_Incertae_Sedis	f__Unclassified_Family	g__Unclassified	s__Unclassified
HF558617.1.1472	0	0	0	0	0	0	0	0	23	0	0	0	0	0	0	0	40	d__Bacteria	p__Deinococcota	c__Deinococci	o__Deinococcales	f__Trueperaceae	g__Truepera	s__Unclassified
JN448716.1.1308	0	0	0	0	0	0	0	0	12	0	5	0	0	0	0	0	41	d__Bacteria	p__Chloroflexota	c__Anaerolineae	o__SBR1031	f__SBR1031	g__SBR1031	s__Unclassified
JN119225.1.1474	0	0	0	0	0	0	0	0	0	0	18	0	0	0	0	0	0	d__Bacteria	p__Deinococcota	c__Deinococci	o__Deinococcales	f__Trueperaceae	g__Truepera	s__Unclassified
KC358251.1.1349	0	0	0	0	0	0	0	0	0	0	0	0	0	0	0	0	0	d__Bacteria	p__Verrucomicrobiota	c__Kiritimatiellae	o__WCHB1-41	f__WCHB1-41	g__WCHB1-41	s__Unclassified
JQ989869.1.1259	0	0	0	0	0	0	0	0	0	0	0	0	0	0	133	0	0	d__Bacteria	p__Chloroflexota	c__Anaerolineae	o__SBR1031	f__SBR1031	g__SBR1031	s__Unclassified
FJ905680.1.1453	0	0	0	0	0	0	0	0	0	0	0	142	0	0	9	0	0	d__Bacteria	p__DTB120	c__DTB120	o__DTB120	f__DTB120	g__DTB120	s__Unclassified
EF515496.1.1396	0	0	0	0	0	0	0	0	0	0	0	0	0	0	25	126	0	d__Bacteria	p__Acidobacteriota	c__Aminicenantia	o__Aminicenantales	f__Aminicenantales	g__Aminicenantales	s__Unclassified
KJ817677.1.1479	0	0	0	0	0	0	0	0	0	0	0	0	0	0	0	0	0	d__Bacteria	p__Planctomycetota	c__Phycisphaerae	o__Phycisphaerales	f__Phycisphaeraceae	g__Unclassified	s__Unclassified
LN563186.1.1356	0	0	0	0	0	0	0	0	0	0	0	0	0	0	0	0	0	d__Bacteria	p__Planctomycetota	c__Phycisphaerae	o__Phycisphaerales	f__Phycisphaeraceae	g__Unclassified	s__Unclassified
KF836208.1.1506	0	0	0	0	0	0	0	0	0	0	0	0	0	17	0	0	0	d__Bacteria	p__Pseudomonadota	c__Gammaproteobacteria	o__Oceanospirillales	f__Saccharospirillaceae	g__Saccharospirillum	s__Unclassified
KF951419.1.1774	0	0	0	0	0	0	0	0	0	0	0	0	55	95	0	0	0	d__Eukaryota	p__Ciliophora	c__Intramacronucleata	o__Spirotrichea	f__Hypotrichia	g__Hypotrichia	s__Urosoma_salmastra
FPLS01055739.18.1463	0	0	0	0	0	0	0	0	0	0	0	0	0	30	0	0	120	d__Bacteria	p__Pseudomonadota	c__Alphaproteobacteria	o__Rhodobacterales	f__Rhodobacteraceae	g__Unclassified	s__Unclassified
HQ183975.1.1546	0	0	0	0	0	0	0	0	19	0	35	0	0	0	0	0	0	d__Bacteria	p__Verrucomicrobiota	c__Kiritimatiellae	o__WCHB1-41	f__WCHB1-41	g__WCHB1-41	s__Unclassified
KJ569676.1.1538	0	0	0	0	0	0	0	0	0	0	5	0	0	26	0	0	32	d__Bacteria	p__Acetothermia	c__Acetothermiia	o__Acetothermiia	f__Acetothermiia	g__Acetothermiia	s__Unclassified
EF125394.1.1467	0	0	0	0	0	0	0	0	0	0	0	0	0	14	0	0	98	d__Bacteria	p__Chloroflexota	c__Anaerolineae	o__Ardenticatenales	f__Unclassified	g__Unclassified	s__Unclassified
MWCD01000031.40562.42133	0	0	0	0	0	0	0	0	49	0	49	0	0	0	0	0	0	d__Bacteria	p__WPS-2	c__WPS-2	o__WPS-2	f__WPS-2	g__WPS-2	s__bacterium_ADurb.Bin236
EU245230.1.1443	0	0	0	0	0	0	0	0	0	0	0	0	0	0	0	0	51	d__Bacteria	p__Chloroflexota	c__Anaerolineae	o__SBR1031	f__SBR1031	g__SBR1031	s__Unclassified
MF040514.1.1527	0	0	0	0	0	0	0	0	0	0	0	0	0	148	0	0	0	d__Bacteria	p__Pseudomonadota	c__Gammaproteobacteria	o__Burkholderiales	f__Neisseriaceae	g__Unclassified	s__Unclassified
KC358305.1.1291	0	0	0	0	21	21	18	31	0	0	0	0	0	0	0	0	0	d__Bacteria	p__Cyanobacteriota	c__Cyanobacteriia	o__Synechococcales	f__Cyanobiaceae	g__Cyanobium_PCC-6307	s__Unclassified
EU245217.1.1459	0	0	0	0	0	0	0	0	0	0	0	0	0	13	0	0	53	d__Bacteria	p__Chloroflexota	c__Anaerolineae	o__SBR1031	f__SBR1031	g__SBR1031	s__Unclassified
HQ845903.1.1377	0	0	0	0	0	0	0	0	0	0	0	0	0	51	0	0	82	d__Bacteria	p__Chloroflexota	c__Anaerolineae	o__Unclassified	f__Unclassified	g__Unclassified	s__Unclassified
AY913333.1.1438	0	0	0	0	0	0	0	0	0	0	0	0	0	0	0	0	0	d__Bacteria	p__Planctomycetota	c__Phycisphaerae	o__Phycisphaerales	f__Phycisphaeraceae	g__Unclassified	s__Unclassified
KP728207.1.1471	0	0	0	0	0	0	0	0	0	0	0	0	0	17	7	55	0	d__Bacteria	p__Chloroflexota	c__Anaerolineae	o__Anaerolineales	f__Anaerolineaceae	g__Unclassified	s__Unclassified
JN592703.1.1306	0	0	0	0	0	0	0	0	0	0	0	147	0	0	0	0	0	d__Bacteria	p__Pseudomonadota	c__Alphaproteobacteria	o__Rhizobiales	f__Hyphomicrobiaceae	g__Hyphomicrobium	s__Unclassified
LC080934.1.1434	0	0	0	0	0	0	0	0	0	0	0	0	0	69	0	12	66	d__Archaea	p__Nanoarchaeota	c__Nanoarchaeia	o__Woesearchaeales	f__Woesearchaeales	g__Woesearchaeales	s__Unclassified
FJ534963.1.1477	0	0	0	0	0	0	0	0	88	0	0	0	0	0	0	0	0	d__Bacteria	p__Bacillota	c__Bacilli	o__Acholeplasmatales	f__Acholeplasmataceae	g__Acholeplasma	s__Unclassified
KP174593.1.1505	0	0	0	0	0	0	0	0	13	0	8	0	0	0	0	0	0	d__Bacteria	p__Bacteroidota	c__Rhodothermia	o__Balneolales	f__Balneolaceae	g__F1-37X2	s__bacterium_YC-ZSS-LKJ111
EF690595.1.1442	0	0	0	0	0	0	0	0	0	0	0	0	0	0	0	0	0	d__Archaea	p__Halobacterota	c__Halobacteria	o__Halobacterales	f__Halobacterales	g__Unclassified	s__Unclassified
DQ811861.1.1467	0	0	0	0	0	0	0	0	0	0	0	0	0	0	11	135	0	d__Bacteria	p__Chloroflexota	c__Anaerolineae	o__SBR1031	f__SBR1031	g__SBR1031	s__Unclassified
DQ520174.1.1493	11	15	0	16	24	16	21	42	0	0	0	0	0	0	0	0	0	d__Bacteria	p__Pseudomonadota	c__Gammaproteobacteria	o__Burkholderiales	f__MWH-UniP1_aquatic_group	g__MWH-UniP1_aquatic_group	s__Unclassified
FJ469578.1.1522	0	0	0	0	0	0	0	0	13	0	0	0	0	0	0	0	0	d__Bacteria	p__Desulfobacterota	c__Desulfovibrionia	o__Desulfovibrionales	f__Desulfonatronaceae	g__Desulfonatronum	s__Desulfonatronum_thiosulfatophilum
JN509871.1.1471	0	0	0	0	0	0	0	0	0	0	13	0	0	0	0	0	10	d__Bacteria	p__Verrucomicrobiota	c__Kiritimatiellae	o__WCHB1-41	f__WCHB1-41	g__WCHB1-41	s__Unclassified
JN825338.1.1359	0	0	0	0	0	0	0	0	0	0	0	0	0	24	0	0	0	d__Bacteria	p__Cyanobacteriota	c__Cyanobacteriia	o__Phormidesmiales	f__Nodosilineaceae	g__Leptolyngbya_PCC-6406	s__Unclassified
MG696673.1.1457	0	0	0	0	0	0	0	0	0	0	0	0	0	0	0	0	0	d__Bacteria	p__Bacteroidota	c__Rhodothermia	o__Balneolales	f__Balneolaceae	g__Unclassified	s__Gracilimonas_sp.
AF132780.1.1409	0	0	0	0	0	0	0	0	0	0	0	55	5	0	0	0	0	d__Bacteria	p__Cyanobacteriota	c__Cyanobacteriia	o__Cyanobacteriales	f__Geitlerinemaceae	g__Geitlerinema_PCC-7105	s__Geitlerinema_sp.
CP002629.3127195.3128743	0	0	0	0	0	0	0	0	0	0	0	0	0	11	18	116	0	d__Bacteria	p__Desulfobacterota	c__Desulfobaccia	o__Desulfobaccales	f__Desulfobaccaceae	g__Desulfobacca	s__Desulfobacca_acetoxidans
JX226987.1.1485	0	0	0	0	0	0	0	0	0	0	91	0	0	0	0	0	0	d__Bacteria	p__SAR324_clade(Marine_group_B)	c__SAR324_clade(Marine_group_B)	o__SAR324_clade(Marine_group_B)	f__SAR324_clade(Marine_group_B)	g__SAR324_clade(Marine_group_B)	s__Unclassified
KJ817540.1.1525	0	0	0	0	0	0	0	0	0	0	0	0	0	0	0	0	0	d__Bacteria	p__Gemmatimonadota	c__BD2-11_terrestrial_group	o__BD2-11_terrestrial_group	f__BD2-11_terrestrial_group	g__BD2-11_terrestrial_group	s__Unclassified
EF648155.1.1492	0	0	0	0	0	0	0	0	96	0	0	0	0	47	0	0	0	d__Bacteria	p__Spirochaetota	c__Spirochaetia	o__Spirochaetales	f__Spirochaetaceae	g__Unclassified	s__Unclassified
GU083674.1.1490	0	0	0	0	0	0	0	0	10	0	0	0	0	0	0	0	0	d__Bacteria	p__Actinomycetota	c__Actinobacteria	o__Nitriliruptorales	f__Nitriliruptoraceae	g__Nitriliruptoraceae	s__Unclassified
AY454584.1.1046	0	0	0	0	0	0	0	0	0	0	0	0	0	24	0	0	67	d__Archaea	p__Crenarchaeota	c__Bathyarchaeia	o__Bathyarchaeia	f__Bathyarchaeia	g__Bathyarchaeia	s__Unclassified
KM410320.1.1423	0	0	0	0	0	0	0	0	0	0	0	0	46	97	0	0	0	d__Bacteria	p__Campilobacterota	c__Campylobacteria	o__Campylobacterales	f__Arcobacteraceae	g__Unclassified	s__Unclassified
JQ739132.1.1371	9	12	9	15	14	23	23	27	0	0	0	0	0	0	0	0	0	d__Bacteria	p__Pseudomonadota	c__Alphaproteobacteria	o__Rhodobacterales	f__Rhodobacteraceae	g__Rhodobaculum	s__Unclassified
KJ729032.1.1392	12	21	0	16	26	23	17	27	0	0	0	0	0	0	0	0	0	d__Bacteria	p__Pseudomonadota	c__Alphaproteobacteria	o__Rhodobacterales	f__Rhodobacteraceae	g__Pseudoruegeria	s__Pseudoruegeria_sabulilitoris
KX344775.1.1343	45	60	11	0	0	0	0	12	0	0	0	0	0	0	0	0	0	d__Bacteria	p__Pseudomonadota	c__Alphaproteobacteria	o__Rhodobacterales	f__Rhodobacteraceae	g__Roseibaca	s__Unclassified
CP002198.4635020.4636498	0	0	0	0	0	0	0	0	27	0	10	0	0	0	0	0	16	d__Bacteria	p__Cyanobacteriota	c__Cyanobacteriia	o__Cyanobacteriales	f__Microcystaceae	g__Cyanothece_PCC-7424	s__Cyanothece_sp.
AY913352.1.1488	0	0	0	0	0	0	0	0	0	0	22	0	0	0	0	0	0	d__Bacteria	p__Gemmatimonadota	c__BD2-11_terrestrial_group	o__BD2-11_terrestrial_group	f__BD2-11_terrestrial_group	g__BD2-11_terrestrial_group	s__Unclassified
AM086124.1.1491	0	0	0	0	0	0	0	0	0	0	0	0	0	0	0	0	0	d__Bacteria	p__Desulfobacterota	c__Desulfobacteria	o__Desulfobacterales	f__Desulfosarcinaceae	g__Sva0081_sediment_group	s__Unclassified
AB597531.1.1536	0	0	0	0	0	0	0	0	0	0	0	0	24	106	0	0	0	d__Bacteria	p__Pseudomonadota	c__Gammaproteobacteria	o__Burkholderiales	f__Rhodocyclaceae	g__Unclassified	s__Unclassified
HG513890.1.1430	0	0	0	0	0	0	0	0	0	0	0	127	4	11	0	0	0	d__Bacteria	p__Campilobacterota	c__Campylobacteria	o__Campylobacterales	f__Nitratiruptoraceae	g__Nitratiruptor	s__Unclassified
DQ234645.1.1446	0	0	0	0	0	0	0	0	0	0	0	0	43	99	0	0	0	d__Bacteria	p__Pseudomonadota	c__Alphaproteobacteria	o__Rhodospirillales	f__Rhodospirillaceae	g__Marispirillum	s__Unclassified
JF747689.1.1500	0	0	0	0	0	0	0	0	0	0	0	0	0	0	105	37	0	d__Bacteria	p__LCP-89	c__LCP-89	o__LCP-89	f__LCP-89	g__LCP-89	s__Unclassified
DQ082949.1.1026	0	0	0	0	0	0	0	11	90	0	0	0	0	23	0	0	0	d__Archaea	p__Nanoarchaeota	c__Nanoarchaeia	o__Woesearchaeales	f__Woesearchaeales	g__Woesearchaeales	s__Unclassified
DQ404592.1.1547	0	0	0	0	0	0	0	0	11	0	7	0	0	0	0	0	29	d__Bacteria	p__Verrucomicrobiota	c__Kiritimatiellae	o__WCHB1-41	f__WCHB1-41	g__WCHB1-41	s__Unclassified
FJ352087.1.1007	0	0	0	0	0	0	0	0	0	0	9	0	0	0	0	0	0	d__Archaea	p__Crenarchaeota	c__Bathyarchaeia	o__Bathyarchaeia	f__Bathyarchaeia	g__Bathyarchaeia	s__Unclassified
JN506102.1.1411	0	0	0	0	0	0	0	0	0	0	19	0	0	13	0	74	19	d__Bacteria	p__Calditrichota	c__Calditrichia	o__Calditrichales	f__Calditrichaceae	g__Calditrichaceae	s__Unclassified
JN825630.1.1509	0	0	0	0	0	0	0	0	0	0	39	0	0	0	0	0	11	d__Bacteria	p__Hydrogenedentes	c__Hydrogenedentia	o__Hydrogenedentiales	f__Hydrogenedensaceae	g__Hydrogenedensaceae	s__Unclassified
KX268599.1.1409	0	0	0	0	0	0	0	0	0	0	8	0	0	0	0	0	0	d__Bacteria	p__Pseudomonadota	c__Alphaproteobacteria	o__Rhodobacterales	f__Rhodobacteraceae	g__Rhodobacteraceae	s__Aquicoccus_porphyridii
JQ408139.1.1322	0	0	0	0	0	0	0	0	0	0	0	0	0	0	0	0	0	d__Bacteria	p__Chloroflexota	c__Anaerolineae	o__SBR1031	f__A4b	g__A4b	s__Unclassified
CP020026.859966.861511	0	0	0	0	0	0	0	0	0	0	0	0	5	11	0	0	0	d__Bacteria	p__Pseudomonadota	c__Gammaproteobacteria	o__Burkholderiales	f__Rhodocyclaceae	g__Unclassified	s__Rhodocyclaceae_bacterium
JF344639.1.1521	0	0	0	0	0	0	0	0	0	0	0	0	0	0	15	126	0	d__Bacteria	p__Sva0485	c__Sva0485	o__Sva0485	f__Sva0485	g__Sva0485	s__Unclassified
GQ857654.1.1344	10	14	14	0	24	28	20	30	0	0	0	0	0	0	0	0	0	d__Bacteria	p__Pseudomonadota	c__Alphaproteobacteria	o__Rhodobacterales	f__Rhodobacteraceae	g__Falsirhodobacter	s__Rhodobacter_sp.
AF507880.1.1449	0	0	0	0	0	0	0	0	62	0	32	0	0	0	0	0	0	d__Bacteria	p__Bacillota	c__Dethiobacteria	o__Dethiobacterales	f__Dethiobacteraceae	g__Candidatus_Contubernalis	s__Unclassified
HE803886.1.1500	0	0	0	0	0	0	0	0	51	0	11	0	0	0	0	0	0	d__Bacteria	p__Verrucomicrobiota	c__Kiritimatiellae	o__WCHB1-41	f__WCHB1-41	g__WCHB1-41	s__Unclassified
KJ877712.1.1391	0	0	0	0	0	0	0	0	0	0	6	0	0	0	0	0	0	d__Bacteria	p__Pseudomonadota	c__Alphaproteobacteria	o__Rhodobacterales	f__Rhodobacteraceae	g__Roseovarius	s__Unclassified
AY567473.1.1432	0	0	0	0	0	0	0	0	0	0	0	39	9	75	0	0	0	d__Bacteria	p__Pseudomonadota	c__Gammaproteobacteria	o__Oceanospirillales	f__Nitrincolaceae	g__Nitrincola	s__Nitrincola_lacisaponensis
JN442149.1.1289	0	0	0	0	0	0	0	0	0	0	0	0	0	0	0	0	22	d__Bacteria	p__Pseudomonadota	c__Alphaproteobacteria	o__Rhodobacterales	f__Rhodobacteraceae	g__Unclassified	s__Unclassified
KY194522.1.1540	0	0	0	0	0	0	0	0	0	0	0	89	0	0	24	0	0	d__Bacteria	p__Gemmatimonadota	c__BD2-11_terrestrial_group	o__BD2-11_terrestrial_group	f__BD2-11_terrestrial_group	g__BD2-11_terrestrial_group	s__Unclassified
KP987254.1.1363	0	0	0	0	0	0	0	0	0	0	0	0	0	50	0	0	89	d__Archaea	p__Halobacterota	c__Methanosarcinia	o__Methanosarciniales	f__Methanosaetaceae	g__Methanosaeta	s__Unclassified
MH091489.1.1404	0	0	0	0	19	16	19	24	0	40	0	0	0	0	0	0	0	d__Bacteria	p__Pseudomonadota	c__Alphaproteobacteria	o__Rhodobacterales	f__Rhodobacteraceae	g__Roseinatronobacter	s__bacterium
HQ697801.1.1438	0	0	0	0	0	0	0	0	0	0	0	0	0	0	0	0	25	d__Bacteria	p__Chloroflexota	c__JG30-KF-CM66	o__JG30-KF-CM66	f__JG30-KF-CM66	g__JG30-KF-CM66	s__Unclassified
AB663476.1.1475	0	0	0	0	0	0	0	0	0	0	0	0	0	0	0	0	25	d__Archaea	p__Halobacterota	c__Halobacteria	o__Halobacterales	f__Haloferacaceae	g__Natronorubrum	s__Natronorubrum_sulfidifaciens
EU283590.1.1386	0	0	0	0	0	0	0	0	29	0	26	0	0	0	0	0	0	d__Bacteria	p__Spirochaetota	c__MVP-15	o__MVP-15	f__MVP-15	g__MVP-15	s__Unclassified
GU180194.1.1525	0	0	0	0	0	0	0	0	100	0	0	0	0	0	0	0	0	d__Bacteria	p__Acetothermia	c__Acetothermiia	o__Acetothermiia	f__Acetothermiia	g__Acetothermiia	s__Unclassified
GU389675.1.1243	0	0	0	0	0	0	0	0	35	0	0	0	0	10	0	0	25	d__Bacteria	p__Bacteroidota	c__Bacteroidia	o__Bacteroidales	f__SB-5	g__SB-5	s__Unclassified
HQ183936.1.1486	0	0	0	0	0	0	0	0	34	0	0	0	0	0	0	0	0	d__Bacteria	p__Bacteroidota	c__Bacteroidia	o__Bacteroidales	f__Williamwhitmaniaceae	g__Blvii28_wastewater-sludge_group	s__Unclassified
FJ624300.1.1497	0	0	0	0	0	0	0	0	0	0	0	0	0	14	0	0	61	d__Bacteria	p__Actinomycetota	c__Acidimicrobiia	o__Actinomarinales	f__Unclassified	g__Unclassified	s__Unclassified
AF254405.1.1483	0	0	0	0	0	0	0	0	0	0	0	0	0	0	22	105	10	d__Bacteria	p__Acidobacteriota	c__Aminicenantia	o__Aminicenantales	f__Aminicenantales	g__Aminicenantales	s__Unclassified
JQ408025.1.1326	0	0	0	0	0	0	0	0	0	0	0	0	0	0	0	0	137	d__Bacteria	p__Planctomycetota	c__Planctomycetes	o__Planctomycetales	f__Rubinisphaeraceae	g__SH-PL14	s__Unclassified
EU592328.1.1457	23	25	14	12	13	17	17	15	0	0	0	0	0	0	0	0	0	d__Bacteria	p__Actinomycetota	c__Actinobacteria	o__PeM15	f__PeM15	g__PeM15	s__Unclassified
LFIK01000548.26945.28158	17	20	0	0	20	33	33	13	0	0	0	0	0	0	0	0	0	d__Bacteria	p__Actinomycetota	c__Actinobacteria	o__Nitriliruptorales	f__Nitriliruptoraceae	g__Nitriliruptoraceae	s__soda_lake
DQ114471.1.1347	0	0	0	0	0	0	0	0	116	0	0	0	0	0	0	0	0	d__Archaea	p__Iainarchaeota	c__Iainarchaeia	o__Iainarchaeales	f__Iainarchaeales	g__Iainarchaeales	s__Unclassified
GU208316.1.1504	0	0	0	0	0	0	0	0	18	0	11	0	0	0	0	0	0	d__Bacteria	p__Verrucomicrobiota	c__Verrucomicrobiae	o__Verrucomicrobiales	f__Rubritaleaceae	g__Luteolibacter	s__Unclassified
JX984981.1.1523	0	0	0	0	0	0	0	0	0	0	0	0	0	0	0	0	0	d__Bacteria	p__Desulfobacterota	c__Desulfovibrionia	o__Desulfovibrionales	f__Desulfonatronaceae	g__Desulfonatronum	s__Desulfonatronum_zhilinae
ALVV02000014.86761.88233	0	0	0	0	0	0	0	0	0	0	0	0	0	10	0	0	0	d__Bacteria	p__Cyanobacteriota	c__Cyanobacteriia	o__Phormidesmiales	f__Nodosilineaceae	g__Leptolyngbya_PCC-6406	s__Leptolyngbya_sp.
AB477234.1.1435	0	0	0	0	0	0	0	0	0	0	0	0	0	0	0	0	15	d__Archaea	p__Halobacterota	c__Halobacteria	o__Halobacterales	f__Haloferacaceae	g__Natronorubrum	s__Natronorubrum_sulfidifaciens
EU245147.1.1458	0	0	0	0	0	0	0	0	0	0	0	0	0	0	0	0	50	d__Bacteria	p__Chloroflexota	c__Anaerolineae	o__SBR1031	f__SBR1031	g__SBR1031	s__Unclassified
EU487934.1.1533	0	0	0	0	0	0	0	0	0	0	0	0	0	0	59	77	0	d__Bacteria	p__Calditrichota	c__Calditrichia	o__Calditrichales	f__Calditrichaceae	g__Calorithrix	s__Unclassified
HG380615.1.1398	0	0	0	0	0	0	0	0	19	0	0	0	0	12	0	0	79	d__Bacteria	p__Pseudomonadota	c__Gammaproteobacteria	o__Chromatiales	f__Chromatiaceae	g__Lamprocystis	s__Unclassified
HM128338.1.1482	0	0	0	0	0	0	0	0	43	0	0	0	0	0	0	0	0	d__Bacteria	p__Desulfobacterota	c__Desulfobacteria	o__Desulfobacterales	f__Desulfobacteraceae	g__Desulfotignum	s__Unclassified
KF097602.1.1401	0	0	0	0	0	0	0	0	18	0	5	0	0	0	0	0	0	d__Bacteria	p__Verrucomicrobiota	c__Kiritimatiellae	o__WCHB1-41	f__WCHB1-41	g__WCHB1-41	s__Unclassified
MG601376.1.1525	0	0	0	0	0	0	0	0	40	0	0	0	0	0	0	0	11	d__Bacteria	p__Desulfobacterota	c__Desulfobacteria	o__Desulfobacterales	f__Desulfosarcinaceae	g__SEEP-SRB1	s__Unclassified
EU283588.1.1293	0	0	0	0	0	0	0	0	0	0	57	0	0	0	0	0	0	d__Bacteria	p__Patescibacteria	c__Berkelbacteria	o__Berkelbacteria	f__Berkelbacteria	g__Berkelbacteria	s__Unclassified
MH628042.1.1391	0	0	0	0	0	0	0	0	0	0	0	0	0	0	0	0	0	d__Archaea	p__Halobacterota	c__Halobacteria	o__Halobacterales	f__Haloferacaceae	g__Saliphagus	s__Saliphagus_sp.
FJ152925.1.1496	0	0	0	0	0	0	0	0	0	0	0	0	0	0	0	0	0	d__Bacteria	p__Gemmatimonadota	c__BD2-11_terrestrial_group	o__BD2-11_terrestrial_group	f__BD2-11_terrestrial_group	g__BD2-11_terrestrial_group	s__Unclassified
HQ916633.1.1370	0	0	0	0	0	0	0	0	0	0	0	12	0	0	123	0	0	d__Bacteria	p__Chloroflexota	c__Anaerolineae	o__Anaerolineales	f__Anaerolineaceae	g__Unclassified	s__Unclassified
EU799207.1.1504	0	0	0	0	0	0	0	0	0	0	0	0	21	114	0	0	0	d__Bacteria	p__Pseudomonadota	c__Gammaproteobacteria	o__Burkholderiales	f__Comamonadaceae	g__Tepidimonas	s__Unclassified
AB701658.1.1362	0	0	0	0	0	0	0	0	0	0	0	0	0	48	0	0	87	d__Archaea	p__Halobacterota	c__Methanosarcinia	o__Methanosarciniales	f__Methanosaetaceae	g__Methanosaeta	s__Unclassified
CP002198.3853996.3855474	0	0	0	0	0	0	0	0	27	0	6	0	0	0	0	0	12	d__Bacteria	p__Cyanobacteriota	c__Cyanobacteriia	o__Cyanobacteriales	f__Microcystaceae	g__Cyanothece_PCC-7424	s__Cyanothece_sp.
EF632928.1.1519	0	0	0	0	0	0	0	0	61	0	20	0	0	0	0	0	12	d__Bacteria	p__Bacillota	c__TSAC18	o__TSAC18	f__TSAC18	g__TSAC18	s__Unclassified
EU585947.1.1434	0	0	0	0	0	0	0	0	126	0	8	0	0	0	0	0	0	d__Archaea	p__Thermoplasmatota	c__Thermoplasmata	o__Marine_Benthic_Group_D_and_DHVEG-1	f__Marine_Benthic_Group_D_and_DHVEG-1	g__Marine_Benthic_Group_D_and_DHVEG-1	s__Unclassified
EU731081.1.1315	0	0	0	0	0	0	0	0	54	0	0	0	0	0	0	0	0	d__Archaea	p__Nanoarchaeota	c__Nanoarchaeia	o__Woesearchaeales	f__Woesearchaeales	g__Woesearchaeales	s__Unclassified
FR733679.1.1469	0	0	0	0	0	0	0	0	23	0	0	0	0	0	0	0	0	d__Bacteria	p__Pseudomonadota	c__Alphaproteobacteria	o__Rhizobiales	f__Rhizobiales_Incertae_Sedis	g__Dichotomicrobium	s__Dichotomicrobium_thermohalophilum
HQ203752.1.1514	0	0	0	0	0	0	0	0	0	6	0	0	0	0	0	0	21	d__Bacteria	p__Myxococcota	c__Polyangia	o__Polyangiales	f__Sandaracinaceae	g__Sandaracinus	s__Unclassified
JQ801024.1.1482	0	0	0	0	0	0	0	0	0	0	6	0	0	0	0	0	0	d__Bacteria	p__Actinomycetota	c__Acidimicrobiia	o__Microtrichales	f__Ilumatobacteraceae	g__Ilumatobacter	s__Unclassified
FJ152631.1.1459	0	0	0	0	0	0	0	0	0	0	0	0	0	0	0	0	0	d__Bacteria	p__Pseudomonadota	c__Alphaproteobacteria	o__Unclassified	f__Unclassified	g__Unclassified	s__Unclassified
KC831402.1.1123	0	0	0	0	0	0	0	0	0	0	0	0	0	0	56	78	0	d__Archaea	p__Crenarchaeota	c__Bathyarchaeia	o__Bathyarchaeia	f__Bathyarchaeia	g__Bathyarchaeia	s__Unclassified
KM410335.1.1505	0	0	0	0	0	0	0	0	0	0	0	0	0	0	12	122	0	d__Bacteria	p__Acidobacteriota	c__Thermoanaerobaculia	o__Thermoanaerobaculales	f__Thermoanaerobaculaceae	g__TPD-58	s__Unclassified
DQ813946.1.1392	0	0	0	0	0	0	0	0	0	4	0	0	5	82	0	0	22	d__Bacteria	p__Pseudomonadota	c__Alphaproteobacteria	o__Rhodobacterales	f__Rhodobacteraceae	g__Unclassified	s__Unclassified
JN436890.1.1343	0	0	0	0	0	0	0	0	0	3	0	0	0	0	0	0	0	d__Bacteria	p__Planctomycetota	c__Phycisphaerae	o__Phycisphaerales	f__Phycisphaeraceae	g__SM1A02	s__Unclassified
FJ152677.1.1478	0	0	0	0	0	0	0	0	0	0	5	0	0	0	0	0	0	d__Bacteria	p__Actinomycetota	c__Acidimicrobiia	o__Microtrichales	f__Ilumatobacteraceae	g__Unclassified	s__Unclassified
FJ224366.1.1427	0	0	0	0	0	0	0	0	0	0	0	0	0	0	0	0	0	d__Archaea	p__Halobacterota	c__Methanosarcinia	o__Methanosarciniales	f__Methanosarcinaceae	g__Methanosalsum	s__Methanosalsum_zhilinae
GU302490.1.1462	0	0	0	0	0	0	0	0	0	0	0	0	0	0	0	0	16	d__Bacteria	p__Chloroflexota	c__Anaerolineae	o__Unclassified	f__Unclassified	g__Unclassified	s__Unclassified
FJ478764.1.1486	0	0	0	0	0	0	0	0	0	0	0	0	0	0	0	0	0	d__Bacteria	p__Actinomycetota	c__Rubrobacteria	o__Rubrobacterales	f__Rubrobacteriaceae	g__Rubrobacter	s__Unclassified
FPLP01009079.14.1498	0	0	0	0	0	0	0	0	0	0	0	0	0	0	0	0	0	d__Bacteria	p__Chloroflexota	c__Anaerolineae	o__Ardenticatenales	f__Unclassified	g__Unclassified	s__Unclassified
MG685806.1.1419	30	27	0	10	12	13	12	12	0	0	0	0	0	0	0	0	0	d__Bacteria	p__Pseudomonadota	c__Alphaproteobacteria	o__Rhodobacterales	f__Rhodobacteraceae	g__Rubribacterium	s__Rubrimonas_sp.
GQ136606.1.1399	0	0	0	0	0	0	0	0	41	0	8	0	0	0	0	0	0	d__Bacteria	p__Bacteroidota	c__Bacteroidia	o__Bacteroidetes_VC2.1_Bac22	f__Bacteroidetes_VC2.1_Bac22	g__Bacteroidetes_VC2.1_Bac22	s__Unclassified
AY454578.1.1047	0	0	0	0	0	0	0	0	0	0	11	0	0	0	6	62	0	d__Archaea	p__Crenarchaeota	c__Bathyarchaeia	o__Bathyarchaeia	f__Bathyarchaeia	g__Bathyarchaeia	s__Unclassified
KM454319.1.1381	0	0	0	0	0	0	0	0	0	0	0	0	0	0	0	0	0	d__Bacteria	p__Planctomycetota	c__Phycisphaerae	o__Phycisphaerales	f__Phycisphaeraceae	g__Unclassified	s__Unclassified
AB807366.1.1466	0	0	0	0	0	0	0	0	0	0	0	0	0	0	0	0	0	d__Bacteria	p__Dependentiae	c__Babeliae	o__Babeliales	f__Babeliales	g__Babeliales	s__Unclassified
GU119047.1.1479	0	0	0	0	0	0	0	0	0	0	0	0	0	0	0	0	0	d__Bacteria	p__Pseudomonadota	c__Gammaproteobacteria	o__Nitrosococcales	f__Nitrosococcaceae	g__AqS1	s__Unclassified
AP011791.5515.7014	0	0	0	0	0	0	0	0	0	0	0	18	0	0	28	0	0	d__Bacteria	p__Chloroflexota	c__Anaerolineae	o__Ardenticatenales	f__Unclassified	g__Unclassified	s__Unclassified
HQ916602.1.1361	0	0	0	0	0	0	0	0	0	0	0	33	11	68	20	0	0	d__Bacteria	p__Bacteroidota	c__Bacteroidia	o__Bacteroidales	f__Prolixibacteraceae	g__Unclassified	s__Unclassified
JN445505.1.1375	0	0	0	0	0	0	0	11	0	0	0	0	0	0	0	0	0	d__Bacteria	p__Planctomycetota	c__Phycisphaerae	o__Phycisphaerales	f__Phycisphaeraceae	g__Phycisphaera	s__Unclassified
FM242332.1.1513	0	0	0	0	0	0	0	0	0	0	0	0	0	30	0	0	12	d__Bacteria	p__Desulfobacterota	c__Desulfuromonadia	o__PB19	f__PB19	g__PB19	s__Unclassified
GQ263040.1.1470	0	0	0	0	0	0	0	0	0	0	0	0	0	0	0	0	0	d__Bacteria	p__Actinomycetota	c__Actinobacteria	o__Euzebyales	f__Euzebyaceae	g__Unclassified	s__Unclassified
GQ844391.1.1485	0	0	0	0	0	0	0	0	0	0	0	0	24	107	0	0	0	d__Bacteria	p__Campilobacterota	c__Campylobacteria	o__Campylobacterales	f__Arcobacteraceae	g__Unclassified	s__Unclassified
JQ769938.1.1525	0	0	0	11	0	0	0	0	0	21	0	0	0	0	0	0	0	d__Bacteria	p__Verrucomicrobiota	c__Verrucomicrobiae	o__Chthoniobacterales	f__Chthoniobacteraceae	g__Candidatus_Udaeobacter	s__Unclassified
FJ157340.1.1680	0	0	0	0	68	31	12	19	0	0	0	0	0	0	0	0	0	d__Eukaryota	p__Discoba	c__Discoba	o__Jakobida	f__Jakobida	g__Jakobida	s__Unclassified
JQ739131.1.1420	0	0	0	0	32	24	31	25	0	0	0	0	0	0	0	0	0	d__Bacteria	p__Pseudomonadota	c__Alphaproteobacteria	o__Rhodobacterales	f__Rhodobacteraceae	g__Rhodobaculum	s__Unclassified
KP896365.1.1481	0	0	0	0	0	0	0	0	0	0	27	0	0	0	0	0	10	d__Bacteria	p__Verrucomicrobiota	c__Kiritimatiellae	o__WCHB1-41	f__WCHB1-41	g__WCHB1-41	s__Unclassified
GU083690.1.1492	0	0	0	0	0	0	0	0	0	0	0	0	0	0	0	0	0	d__Bacteria	p__Actinomycetota	c__Actinobacteria	o__Nitriliruptorales	f__Nitriliruptoraceae	g__Nitriliruptoraceae	s__Unclassified
JN387340.1.1222	0	0	0	0	0	0	0	0	0	0	0	0	0	0	0	0	0	d__Bacteria	p__Acidobacteriota	c__Acidobacteriae	o__PAUC26f	f__PAUC26f	g__PAUC26f	s__Unclassified
EU735608.1.1463	0	0	0	0	0	0	0	0	0	0	0	0	0	0	0	0	0	d__Bacteria	p__Pseudomonadota	c__Alphaproteobacteria	o__Holosporales	f__Holosporaceae	g__Unclassified	s__Unclassified
KR824993.1.1485	0	0	0	0	0	0	0	0	0	0	0	0	0	0	0	0	0	d__Bacteria	p__Actinomycetota	c__Acidimicrobiia	o__Actinomarinales	f__Unclassified	g__Unclassified	s__Unclassified
KU720570.1.1496	0	0	0	0	0	0	0	0	0	0	0	0	0	0	0	0	0	d__Bacteria	p__Bacteroidota	c__Rhodothermia	o__Rhodothermales	f__Rhodothermaceae	g__Longimonas	s__Longimonas_haloalkaliphila
HQ916546.1.1380	0	0	0	0	0	0	0	0	0	0	0	0	0	0	0	0	0	d__Bacteria	p__Pseudomonadota	c__Gammaproteobacteria	o__Ectothiorhodospirales	f__Thioalkalispiraceae	g__Thiohalophilus	s__Unclassified
JF935202.1.1495	0	0	0	0	0	0	0	0	0	0	0	54	11	14	0	0	0	d__Bacteria	p__Bacteroidota	c__Bacteroidia	o__Sphingobacteriales	f__Lentimicrobiaceae	g__Lentimicrobium	s__Unclassified
FJ592579.1.1357	33	51	19	26	0	0	0	0	0	0	0	0	0	0	0	0	0	d__Bacteria	p__Bdellovibrionota	c__Bdellovibrionia	o__Bdellovibrionales	f__Bdellovibrionaceae	g__OM27_clade	s__Unclassified
JN513536.1.1351	0	0	0	0	0	0	0	0	34	0	0	0	0	0	0	0	17	d__Bacteria	p__Pseudomonadota	c__Alphaproteobacteria	o__Rhodobacterales	f__Rhodobacteraceae	g__Limibaculum	s__Unclassified
JN536487.1.1427	0	0	0	0	0	0	0	0	72	0	0	0	0	0	0	0	0	d__Bacteria	p__Spirochaetota	c__Spirochaetia	o__Spirochaetales	f__Spirochaetaceae	g__Spirochaeta	s__Unclassified
JQ801089.1.1504	0	0	0	0	0	0	0	0	0	0	0	0	0	0	0	0	0	d__Bacteria	p__Verrucomicrobiota	c__Verrucomicrobiae	o__Verrucomicrobiales	f__Rubritaleaceae	g__Luteolibacter	s__Unclassified
KY120747.1.1472	0	0	0	0	0	0	0	0	0	0	0	0	0	0	0	0	0	d__Archaea	p__Halobacterota	c__Halobacteria	o__Halobacterales	f__Haloferacaceae	g__Unclassified	s__Halovarius_sp.
JN502020.1.1378	0	0	0	0	0	0	0	0	0	0	0	0	0	0	0	0	0	d__Bacteria	p__Cyanobacteriota	c__Cyanobacteriia	o__Phormidesmiales	f__Nodosilineaceae	g__Halomicronema_C2206	s__Unclassified
KM373127.1.1426	0	0	0	0	0	0	0	0	0	0	0	0	0	10	17	46	40	d__Bacteria	p__Chloroflexota	c__Anaerolineae	o__SBR1031	f__SBR1031	g__SBR1031	s__Unclassified
EU522667.1.1377	0	0	0	0	0	0	0	0	0	0	26	0	0	16	0	0	36	d__Bacteria	p__Verrucomicrobiota	c__Omnitrophia	o__Omnitrophales	f__Omnitrophaceae	g__Candidatus_Omnitrophus	s__Unclassified
JN533341.1.1503	0	0	0	0	0	0	0	0	0	0	13	0	0	0	0	0	0	d__Bacteria	p__Verrucomicrobiota	c__Kiritimatiellae	o__WCHB1-41	f__WCHB1-41	g__WCHB1-41	s__Unclassified
JN509828.1.1430	0	0	0	0	0	0	0	0	0	0	0	0	0	0	0	0	0	d__Bacteria	p__Chloroflexota	c__Anaerolineae	o__SBR1031	f__SBR1031	g__SBR1031	s__Unclassified
KF836212.1.1526	0	0	0	0	0	0	0	0	0	0	0	0	0	0	0	0	0	d__Bacteria	p__Myxococcota	c__Polyangia	o__Haliangiales	f__Haliangiaceae	g__Haliangium	s__Unclassified
LC127220.1.1437	0	0	0	0	0	0	0	0	0	0	0	0	0	0	0	0	0	d__Bacteria	p__Pseudomonadota	c__Alphaproteobacteria	o__Kordiimonadales	f__Iodidimonadaceae	g__Iodidimonas	s__Iodidimonas_muriae
GQ844365.1.1506	0	0	0	0	0	0	0	0	0	0	0	38	18	11	9	0	0	d__Bacteria	p__Bacteroidota	c__Bacteroidia	o__Sphingobacteriales	f__Lentimicrobiaceae	g__Lentimicrobium	s__Unclassified
JQ809241.1.1453	0	0	0	0	0	0	0	0	0	0	0	0	0	0	17	0	0	d__Bacteria	p__Planctomycetota	c__Phycisphaerae	o__Phycisphaerales	f__Phycisphaeraceae	g__SM1A02	s__Unclassified
JN713899.1.1457	0	0	0	0	0	0	0	0	0	0	0	0	39	89	0	0	0	d__Bacteria	p__Pseudomonadota	c__Gammaproteobacteria	o__Burkholderiales	f__Comamonadaceae	g__Tepidimonas	s__Tepidimonas_fonticaldi
AB491701.1.1327	43	74	10	0	0	0	0	0	0	0	0	0	0	0	0	0	0	d__Bacteria	p__Pseudomonadota	c__Alphaproteobacteria	o__Rhodobacterales	f__Rhodobacteraceae	g__Yoonia-Loktanella	s__Unclassified
DQ015775.1.1485	21	25	0	0	19	21	13	28	0	0	0	0	0	0	0	0	0	d__Bacteria	p__Actinomycetota	c__Actinobacteria	o__Micrococcales	f__Microbacteriaceae	g__ML602J-51	s__Unclassified
JQ816807.1.1484	0	0	0	0	0	0	0	0	105	0	0	0	0	0	0	0	0	d__Bacteria	p__Acetothermia	c__Acetothermiia	o__Acetothermiia	f__Acetothermiia	g__Acetothermiia	s__Unclassified
KU937444.1.1485	0	0	0	0	0	0	0	0	0	0	0	0	0	0	0	0	0	d__Bacteria	p__Verrucomicrobiota	c__Verrucomicrobiae	o__Opitutales	f__Puniceicoccaceae	g__Coraliomargarita	s__Unclassified
LN563849.1.1343	0	0	0	0	0	0	0	0	0	0	0	0	0	0	0	0	0	d__Bacteria	p__Planctomycetota	c__Phycisphaerae	o__Tepidisphaerales	f__WD2101_soil_group	g__WD2101_soil_group	s__Unclassified
DQ836756.1.1370	0	0	0	0	0	0	0	0	0	0	0	42	0	24	7	0	11	d__Bacteria	p__Pseudomonadota	c__Gammaproteobacteria	o__Ectothiorhodospirales	f__Thioalkalispiraceae	g__Thioalkalispira-Sulfurivermis	s__Unclassified
AIEA01000080.468.1968	0	0	0	0	0	0	0	0	0	0	0	127	0	0	0	0	0	d__Bacteria	p__Pseudomonadota	c__Gammaproteobacteria	o__Pseudomonadales	f__Moraxellaceae	g__Acinetobacter	s__Acinetobacter_ursingii
GQ921378.1.1498	0	0	0	0	0	0	0	0	0	0	0	0	0	69	0	28	30	d__Bacteria	p__Pseudomonadota	c__Gammaproteobacteria	o__Ectothiorhodospirales	f__Ectothiorhodospiraceae	g__Unclassified	s__Unclassified
KM410501.1.1497	0	0	0	0	0	0	0	0	0	0	0	0	0	127	0	0	0	d__Bacteria	p__Campilobacterota	c__Campylobacteria	o__Campylobacterales	f__Sulfurimonadaceae	g__Sulfurimonas	s__Unclassified
KC432351.1.1343	0	0	0	0	0	0	0	0	54	0	0	0	0	0	0	0	0	d__Bacteria	p__Planctomycetota	c__Phycisphaerae	o__Phycisphaerales	f__Phycisphaeraceae	g__I-8	s__Unclassified
JX240690.1.1468	0	0	0	0	0	0	0	0	0	0	0	0	0	0	0	0	0	d__Bacteria	p__Pseudomonadota	c__Gammaproteobacteria	o__Gammaproteobacteria_Incertae_Sedis	f__Unclassified_Family	g__Wenzhouxiangella	s__Unclassified
JQ033883.1.1453	0	0	0	0	0	0	0	0	15	0	16	0	0	14	0	0	23	d__Bacteria	p__Chloroflexota	c__Anaerolineae	o__Anaerolineales	f__Anaerolineaceae	g__ADurb.Bin120	s__Unclassified
JQ245594.1.1420	0	0	0	0	0	0	0	0	25	0	0	0	0	0	0	0	0	d__Bacteria	p__Desulfobacterota	c__Desulfobacteria	o__Desulfobacterales	f__Desulfobacteraceae	g__Desulfotignum	s__Unclassified
KC417374.1.1405	0	0	0	0	0	0	0	0	0	0	0	0	0	0	0	0	0	d__Bacteria	p__Desulfobacterota	c__Desulfovibrionia	o__Desulfovibrionales	f__Desulfonatronaceae	g__Desulfonatronum	s__Desulfonatronum_buryatense
AJ275038.1.1439	0	0	0	0	0	0	0	0	0	0	0	125	0	0	0	0	0	d__Bacteria	p__Pseudomonadota	c__Gammaproteobacteria	o__Pseudomonadales	f__Moraxellaceae	g__Acinetobacter	s__Acinetobacter_ursingii
EU037216.1.1461	0	0	0	0	0	0	0	0	0	0	0	0	46	79	0	0	0	d__Bacteria	p__Pseudomonadota	c__Gammaproteobacteria	o__Halothiobacillales	f__Halothiobacillaceae	g__Thiofaba	s__Unclassified
GU196831.1.1500	0	0	0	0	0	0	0	0	10	0	0	0	0	30	0	0	84	d__Bacteria	p__Desulfobacterota	c__Desulfovibrionia	o__Desulfovibrionales	f__Desulfonatronovibrionaceae	g__Desulfonatronovibrio	s__Desulfonatronovibrio_magnus
JN107437.1.1333	0	0	0	0	0	0	0	0	26	0	0	0	0	37	27	0	12	d__Archaea	p__Nanoarchaeota	c__Nanoarchaeia	o__Woesearchaeales	f__Woesearchaeales	g__Woesearchaeales	s__Unclassified
JN492027.1.1346	0	0	0	0	0	0	0	0	12	0	0	0	0	20	0	0	26	d__Bacteria	p__Chloroflexota	c__Anaerolineae	o__SBR1031	f__SBR1031	g__SBR1031	s__Unclassified
KC437234.1.1200	0	0	0	0	0	0	0	0	11	0	6	0	0	0	10	0	11	d__Bacteria	p__Desulfobacterota	c__Desulfobaccia	o__Desulfobaccales	f__Desulfobaccaceae	g__Desulfobacca	s__Unclassified
FQ660526.1.1379	0	0	0	0	0	0	0	0	0	0	0	0	0	0	0	0	23	d__Bacteria	p__MBNT15	c__MBNT15	o__MBNT15	f__MBNT15	g__MBNT15	s__Unclassified
EU246248.1.1463	0	0	0	0	0	0	0	0	0	0	0	0	0	14	0	0	36	d__Bacteria	p__Chloroflexota	c__Anaerolineae	o__SBR1031	f__SBR1031	g__SBR1031	s__Unclassified
JX240599.1.1499	0	0	0	0	0	0	0	0	0	0	0	0	0	0	0	0	0	d__Bacteria	p__Desulfobacterota	c__Desulfuromonadia	o__Bradymonadales	f__Bradymonadaceae	g__Bradymonadaceae	s__Unclassified
CP028425.2628496.2630037	0	0	0	0	0	0	0	0	0	0	0	0	3	0	0	0	0	d__Bacteria	p__Pseudomonadota	c__Gammaproteobacteria	o__Burkholderiales	f__Rhodocyclaceae	g__Unclassified	s__Zoogloeaceae_bacteirum
CP003532.219075.220482	0	0	0	0	0	0	0	0	0	0	0	0	13	60	0	23	28	d__Bacteria	p__Thermotogota	c__Thermotogae	o__Kosmotogales	f__Kosmotogaceae	g__Mesotoga	s__Mesotoga_prima
JX521689.1.1518	0	0	0	0	0	0	0	0	0	0	0	0	3	121	0	0	0	d__Bacteria	p__Pseudomonadota	c__Gammaproteobacteria	o__Thiomicrospirales	f__Thiomicrospiraceae	g__Unclassified	s__Unclassified
AB797486.1.1410	0	0	0	0	0	0	0	0	18	0	30	0	0	0	0	0	0	d__Archaea	p__Asgardarchaeota	c__Heimdallarchaeia	o__Heimdallarchaeia	f__Heimdallarchaeia	g__Heimdallarchaeia	s__Unclassified
AM691094.1.1453	0	0	0	0	0	0	0	0	13	5	0	0	5	26	0	0	0	d__Bacteria	p__Pseudomonadota	c__Alphaproteobacteria	o__Rhodobacterales	f__Rhodobacteraceae	g__Roseovarius	s__Unclassified
DQ331002.1.1287	0	0	0	0	0	0	0	0	10	0	0	0	0	13	0	0	18	d__Bacteria	p__Pseudomonadota	c__Alphaproteobacteria	o__Rhodobacterales	f__Rhodobacteraceae	g__Tropicimonas	s__Unclassified
JN493343.1.1360	0	0	0	0	0	0	0	0	123	0	0	0	0	0	0	0	0	d__Bacteria	p__Planctomycetota	c__Phycisphaerae	o__MSBL9	f__SG8-4	g__SG8-4	s__Unclassified
MG264232.1.1373	0	0	0	0	0	0	0	0	71	0	18	0	0	0	0	0	0	d__Bacteria	p__Desulfobacterota	c__Desulfobacteria	o__Desulfobacterales	f__Desulfosarcinaceae	g__SEEP-SRB1	s__Desulfobacteraceae_bacterium
JQ800978.1.1533	0	0	0	0	0	0	0	0	0	0	5	0	0	0	0	0	14	d__Bacteria	p__Verrucomicrobiota	c__Verrucomicrobiae	o__Pedosphaerales	f__Pedosphaeraceae	g__Pedosphaeraceae	s__Unclassified
FJ152916.1.1446	0	0	0	0	0	0	0	0	0	0	0	0	0	0	0	0	0	d__Bacteria	p__Cyanobacteriota	c__Cyanobacteriia	o__Oxyphotobacteria_Incertae_Sedis	f__Unclassified_Family	g__Leptolyngbya_VRUC_135	s__Unclassified
CU924589.1.1326	0	0	0	0	0	0	0	0	0	0	0	0	0	20	0	0	103	d__Bacteria	p__Chloroflexota	c__Anaerolineae	o__Anaerolineales	f__Anaerolineaceae	g__Unclassified	s__Unclassified
GQ356188.1.1336	0	0	0	0	0	0	0	0	14	0	0	0	0	0	0	0	0	d__Bacteria	p__PAUC34f	c__PAUC34f	o__PAUC34f	f__PAUC34f	g__PAUC34f	s__Unclassified
FN398053.1.1489	0	0	0	0	0	0	0	0	0	0	15	0	0	0	0	0	0	d__Bacteria	p__Pseudomonadota	c__Gammaproteobacteria	o__Cellvibrionales	f__Halieaceae	g__Parahaliea	s__Parahaliea_mediterranea
KM823667.1.1514	0	0	0	0	0	0	0	0	0	0	0	0	0	0	108	0	0	d__Bacteria	p__Chloroflexota	c__Anaerolineae	o__Caldilineales	f__Caldilineaceae	g__Unclassified	s__Unclassified
JN432093.1.1456	0	0	0	0	0	0	0	0	0	0	0	0	0	0	0	0	0	d__Bacteria	p__Planctomycetota	c__Phycisphaerae	o__Phycisphaerales	f__Phycisphaeraceae	g__Unclassified	s__Unclassified
JQ278836.1.1519	0	0	0	0	0	0	0	0	0	0	0	122	0	0	0	0	0	d__Bacteria	p__Acidobacteriota	c__Subgroup_22	o__Subgroup_22	f__Subgroup_22	g__Subgroup_22	s__Unclassified
CP024899.1329626.1331094	10	16	0	11	17	0	10	10	0	0	0	0	0	0	0	0	0	d__Bacteria	p__Pseudomonadota	c__Alphaproteobacteria	o__Rhodobacterales	f__Rhodobacteraceae	g__Rhodobaca	s__Rhodobaca_barguzinensis
DQ330178.1.1342	0	0	0	0	0	0	0	0	68	0	0	0	0	13	0	0	25	d__Bacteria	p__Chloroflexota	c__Anaerolineae	o__SBR1031	f__SBR1031	g__SBR1031	s__Unclassified
JN494988.1.1288	0	0	0	0	0	0	0	0	95	0	0	0	0	0	0	0	0	d__Bacteria	p__Desulfobacterota	c__Desulfobacteria	o__Desulfatiglandales	f__Desulfatiglandaceae	g__Desulfatiglans	s__Unclassified
EU266878.1.1415	0	0	0	0	0	0	0	0	0	0	75	0	0	0	0	0	0	d__Bacteria	p__Patescibacteria	c__Microgenomatia	o__Candidatus_Shapirobacteria	f__Candidatus_Shapirobacteria	g__Candidatus_Shapirobacteria	s__Unclassified
JQ739134.1.1330	0	0	0	0	0	0	0	0	0	0	9	0	0	0	0	0	0	d__Bacteria	p__Pseudomonadota	c__Alphaproteobacteria	o__Rhodobacterales	f__Rhodobacteraceae	g__Halodurantibacterium	s__Unclassified
JN532325.1.1396	0	0	0	0	0	0	0	0	0	0	0	0	0	0	0	0	0	d__Bacteria	p__Acidobacteriota	c__Acidobacteriae	o__PAUC26f	f__PAUC26f	g__PAUC26f	s__Unclassified
DQ256312.1.1453	0	0	0	0	0	0	0	0	0	0	0	60	9	16	24	0	0	d__Bacteria	p__Pseudomonadota	c__Gammaproteobacteria	o__Oceanospirillales	f__Alcanivoracaceae	g__Ketobacter	s__Unclassified
MHYR01000121.4583.6167	0	0	0	0	0	0	0	0	0	0	0	91	0	0	30	0	0	d__Bacteria	p__Planctomycetota	c__Brocadiae	o__Brocadiales	f__GWA2-50-13	g__GWA2-50-13	s__Planctomycetes_bacterium
HM243978.1.1531	0	0	0	0	0	0	0	0	0	0	0	0	0	0	14	107	0	d__Bacteria	p__Sva0485	c__Sva0485	o__Sva0485	f__Sva0485	g__Sva0485	s__Unclassified
GU339177.1.1374	58	47	15	0	0	0	0	0	0	0	0	0	0	0	0	0	0	d__Bacteria	p__Bacteroidota	c__Bacteroidia	o__Cytophagales	f__Cyclobacteriaceae	g__Algoriphagus	s__Algoriphagus_sp.
AF454310.1.1505	0	0	0	0	0	0	0	0	10	0	0	0	0	0	0	0	0	d__Bacteria	p__Verrucomicrobiota	c__Kiritimatiellae	o__WCHB1-41	f__WCHB1-41	g__WCHB1-41	s__Unclassified
FJ712488.1.1517	0	0	0	0	0	0	0	0	21	0	70	0	0	0	0	0	0	d__Bacteria	p__Acidobacteriota	c__Aminicenantia	o__Aminicenantales	f__Aminicenantales	g__Aminicenantales	s__Unclassified
JN107423.1.1250	0	0	0	0	0	0	0	0	47	0	0	0	0	14	0	0	49	d__Archaea	p__Nanoarchaeota	c__Nanoarchaeia	o__Woesearchaeales	f__Woesearchaeales	g__Woesearchaeales	s__Unclassified
JN441963.1.1488	0	0	0	0	0	0	0	0	29	0	19	0	0	0	0	0	0	d__Bacteria	p__Verrucomicrobiota	c__Kiritimatiellae	o__WCHB1-41	f__WCHB1-41	g__WCHB1-41	s__Unclassified
FJ545475.1.1552	0	0	0	0	0	0	0	0	0	0	0	12	0	0	60	11	0	d__Bacteria	p__Planctomycetota	c__Phycisphaerae	o__mle1-8	f__mle1-8	g__mle1-8	s__Unclassified
KF836187.1.1499	0	0	0	0	0	0	0	0	0	0	0	0	0	0	0	0	0	d__Bacteria	p__Pseudomonadota	c__Gammaproteobacteria	o__Nitrococcales	f__Nitrococcales_Incertae_Sedis	g__Methylonatrum	s__Unclassified
GU187912.1.1391	0	0	0	0	0	0	0	0	0	0	0	14	0	14	0	15	18	d__Bacteria	p__Pseudomonadota	c__Alphaproteobacteria	o__Rhizobiales	f__Rhodobiaceae	g__Tepidamorphus	s__Tepidamorphus_gemmatus
GU437326.1.1482	0	0	0	0	0	0	0	0	0	0	0	20	0	0	88	12	0	d__Bacteria	p__Bacteroidota	c__Kapabacteria	o__Kapabacteriales	f__Kapabacteriales	g__Kapabacteriales	s__Unclassified
GQ182094.1.1425	0	0	0	0	0	0	0	0	0	0	0	0	0	0	7	113	0	d__Bacteria	p__Calditrichota	c__Calditrichia	o__Calditrichales	f__Calditrichaceae	g__Calorithrix	s__Unclassified
GU180180.1.1466	0	0	0	0	0	0	0	0	0	0	0	0	0	0	0	0	105	d__Bacteria	p__Chloroflexota	c__Anaerolineae	o__Ardenticatenales	f__Unclassified	g__Unclassified	s__Unclassified
JX521702.1.1452	0	0	0	0	0	0	0	0	0	0	0	0	0	64	0	0	25	d__Bacteria	p__Cyanobacteriota	c__Cyanobacteriia	o__Chloroplast	f__Chloroplast	g__Chloroplast	s__Unclassified
FJ230820.1.1481	0	0	0	0	0	0	0	0	0	0	0	0	0	0	0	0	0	d__Bacteria	p__Cyanobacteriota	c__Cyanobacteriia	o__Cyanobacteriales	f__Unclassified	g__Unclassified	s__Unclassified
KT990288.1.1392	0	0	0	0	0	0	0	0	0	0	0	0	0	0	0	0	0	d__Bacteria	p__Bacteroidota	c__Bacteroidia	o__Bacteroidales	f__ML635J-40_aquatic_group	g__ML635J-40_aquatic_group	s__Unclassified
KF057272.1.1249	0	0	0	0	0	0	0	0	0	0	0	0	0	0	0	0	0	d__Bacteria	p__Pseudomonadota	c__Alphaproteobacteria	o__Kordiimonadales	f__Iodidimonadaceae	g__Iodidimonas	s__Unclassified
MTOH01000018.35852.37396	0	0	0	0	0	0	0	0	0	0	0	55	0	0	64	0	0	d__Bacteria	p__Hydrothermae	c__Hydrothermae	o__Hydrothermae	f__Hydrothermae	g__Hydrothermae	s__Candidatus_Hydrothermae
EF205506.1.1419	0	0	0	0	0	0	0	0	0	0	0	0	0	0	17	102	0	d__Bacteria	p__Acidobacteriota	c__Aminicenantia	o__Aminicenantales	f__Aminicenantales	g__Aminicenantales	s__Unclassified
HQ183973.1.1493	0	0	0	0	0	0	0	0	0	0	0	0	0	24	0	0	68	d__Bacteria	p__Acidobacteriota	c__Aminicenantia	o__Aminicenantales	f__Aminicenantales	g__Aminicenantales	s__Unclassified
FN794264.1.1444	0	0	0	0	0	0	0	0	0	0	0	31	15	10	0	0	0	d__Bacteria	p__Cyanobacteriota	c__Cyanobacteriia	o__Cyanobacteriales	f__Geitlerinemaceae	g__Geitlerinema_PCC-7105	s__Unclassified
AJ292526.1.1721	0	0	0	0	0	0	0	0	0	0	0	75	7	36	0	0	0	d__Eukaryota	p__Ciliophora	c__Intramacronucleata	o__Conthreep	f__Plagiopylea	g__Trimyema	s__Trimyema_minutum
KP862889.1.1533	0	0	0	0	0	0	0	0	0	0	0	0	0	27	0	0	91	d__Bacteria	p__Fermentibacterota	c__Fermentibacteria	o__Fermentibacterales	f__Fermentibacteraceae	g__Fermentibacteraceae	s__Unclassified
MH071304.1.1387	0	0	0	0	0	0	0	0	0	0	0	0	0	0	0	0	20	d__Bacteria	p__Actinomycetota	c__Acidimicrobiia	o__Actinomarinales	f__Unclassified	g__Unclassified	s__Unclassified
FJ205243.1.1436	0	0	0	0	0	0	0	0	0	0	0	0	0	0	0	0	0	d__Bacteria	p__Planctomycetota	c__Phycisphaerae	o__Phycisphaerales	f__Phycisphaeraceae	g__Urania-1B-19_marine_sediment_group	s__Unclassified
JN522254.1.1360	0	0	0	0	0	0	0	0	0	0	0	21	4	0	0	0	0	d__Bacteria	p__Chloroflexota	c__Anaerolineae	o__SBR1031	f__A4b	g__A4b	s__Unclassified
CP003532.1614595.1616002	0	0	0	0	0	0	0	0	0	0	0	0	19	56	0	21	21	d__Bacteria	p__Thermotogota	c__Thermotogae	o__Kosmotogales	f__Kosmotogaceae	g__Mesotoga	s__Mesotoga_prima
HQ916536.1.1399	0	0	0	0	0	0	0	0	0	0	0	0	2	38	0	0	77	d__Bacteria	p__Pseudomonadota	c__Gammaproteobacteria	o__Chromatiales	f__Sedimenticolaceae	g__Unclassified	s__Unclassified
EU802064.1.1481	10	17	0	0	24	17	22	26	0	0	0	0	0	0	0	0	0	d__Bacteria	p__Actinomycetota	c__Actinobacteria	o__Micrococcales	f__Microbacteriaceae	g__Candidatus_Aquiluna	s__Unclassified
AB183569.1.1258	0	0	0	0	0	0	0	0	89	0	0	0	0	0	0	0	0	d__Bacteria	p__Cyanobacteriota	c__Cyanobacteriia	o__Synechococcales	f__Cyanobiaceae	g__Synechococcus_MBIC10613	s__Synechococcus_sp.
JN476384.1.1460	0	0	0	0	0	0	0	0	55	0	7	0	0	0	0	0	16	d__Bacteria	p__Hydrogenedentes	c__Hydrogenedentia	o__Hydrogenedentiales	f__Hydrogenedensaceae	g__Hydrogenedensaceae	s__Unclassified
LNQE01000459.7840.9385	0	0	0	0	0	0	0	0	0	0	19	0	0	13	0	0	24	d__Bacteria	p__Bacteroidota	c__Ignavibacteria	o__Ignavibacteriales	f__Melioribacteraceae	g__Melioribacter	s__Unclassified
KX344729.1.1403	0	0	0	0	0	0	0	0	0	0	0	0	0	0	0	0	0	d__Bacteria	p__Bacteroidota	c__Bacteroidia	o__Bacteroidales	f__ML635J-40_aquatic_group	g__ML635J-40_aquatic_group	s__Unclassified
EU245058.1.1463	0	0	0	0	0	0	0	0	0	0	0	0	0	0	0	10	0	d__Bacteria	p__Chloroflexota	c__Anaerolineae	o__SBR1031	f__SBR1031	g__SBR1031	s__Unclassified
KM018957.1.1465	0	0	0	0	0	0	0	0	0	0	0	0	0	0	11	0	0	d__Bacteria	p__Chloroflexota	c__Anaerolineae	o__SBR1031	f__SBR1031	g__SBR1031	s__Unclassified
AB924402.1.1480	0	0	0	0	0	0	0	0	0	0	0	60	5	25	6	0	0	d__Bacteria	p__Spirochaetota	c__MVP-15	o__MVP-15	f__MVP-15	g__MVP-15	s__Unclassified
AY661417.1.1426	0	0	0	0	0	0	0	0	0	0	0	41	14	18	0	0	0	d__Bacteria	p__Bacteroidota	c__Bacteroidia	o__Sphingobacteriales	f__Lentimicrobiaceae	g__Lentimicrobium	s__Unclassified
KM187055.1.1402	0	0	0	0	0	0	0	0	0	0	0	116	0	0	0	0	0	d__Bacteria	p__Pseudomonadota	c__Gammaproteobacteria	o__Pseudomonadales	f__Moraxellaceae	g__Acinetobacter	s__Acinetobacter_sp.
AQRS01000026.3862.5336	0	0	0	0	0	0	0	0	0	0	0	0	12	94	0	10	0	d__Archaea	p__Iainarchaeota	c__Iainarchaeia	o__Iainarchaeales	f__Iainarchaeales	g__Candidatus_Iainarchaeum	s__Candidatus_Iainarchaeum
CU921751.1.1379	0	0	0	0	0	0	0	0	0	0	0	0	0	0	0	116	0	d__Bacteria	p__Planctomycetota	c__Phycisphaerae	o__MSBL9	f__SG8-4	g__SG8-4	s__Unclassified
EU542528.1.1485	0	0	0	0	0	0	0	0	0	0	0	0	0	0	0	0	19	d__Bacteria	p__Acetothermia	c__Acetothermiia	o__Acetothermiia	f__Acetothermiia	g__Acetothermiia	s__Unclassified
JN825501.1.1412	0	0	0	0	0	0	0	0	0	0	0	0	0	13	0	0	80	d__Bacteria	p__Pseudomonadota	c__Gammaproteobacteria	o__Xanthomonadales	f__Rhodanobacteraceae	g__Unclassified	s__Unclassified
EF690620.1.1450	0	0	0	0	0	0	0	0	0	0	0	0	0	0	0	0	0	d__Archaea	p__Halobacterota	c__Halobacteria	o__Halobacterales	f__Halobacterales	g__Unclassified	s__Unclassified
AY258122.1.1403	0	0	0	0	0	0	0	0	0	0	0	0	2	0	0	0	0	d__Bacteria	p__Bacteroidota	c__Bacteroidia	o__Flavobacteriales	f__Cryomorphaceae	g__Owenweeksia	s__bacterium_DG890
APQA01000029.47815.49339	0	0	0	0	0	0	0	0	0	0	0	115	0	0	0	0	0	d__Bacteria	p__Pseudomonadota	c__Gammaproteobacteria	o__Pseudomonadales	f__Moraxellaceae	g__Acinetobacter	s__Acinetobacter_ursingii
JF727725.1.1512	0	0	0	0	0	0	0	0	0	0	0	115	0	0	0	0	0	d__Bacteria	p__Nitrospirota	c__Nitrospiria	o__Nitrospirales	f__Nitrospiraceae	g__Nitrospira	s__Unclassified
FJ485062.1.1378	0	0	0	0	0	0	0	0	0	0	0	0	2	0	24	89	0	d__Bacteria	p__Sva0485	c__Sva0485	o__Sva0485	f__Sva0485	g__Sva0485	s__Unclassified
HQ697755.1.1472	0	0	0	0	0	0	0	0	0	0	0	0	0	15	0	0	100	d__Bacteria	p__Chloroflexota	c__Anaerolineae	o__SBR1031	f__SBR1031	g__SBR1031	s__Unclassified
JN801080.1.1309	0	0	0	0	0	0	0	0	0	0	0	0	0	19	0	0	96	d__Bacteria	p__Patescibacteria	c__Saccharimonadia	o__Saccharimonadales	f__Saccharimonadales	g__Saccharimonadales	s__Unclassified
KJ590548.1.1458	0	0	0	0	0	0	0	0	0	0	0	0	0	0	0	0	115	d__Bacteria	p__Pseudomonadota	c__Alphaproteobacteria	o__Defluviicoccales	f__Unclassified	g__Unclassified	s__Unclassified
JQ328005.1.1522	14	0	15	0	24	22	24	15	0	0	0	0	0	0	0	0	0	d__Bacteria	p__Pseudomonadota	c__Gammaproteobacteria	o__Burkholderiales	f__Alcaligenaceae	g__Kerstersia	s__Unclassified
EU542514.1.1446	0	0	0	0	0	0	0	0	0	0	14	0	0	0	0	0	0	d__Bacteria	p__Bacteroidota	c__Bacteroidia	o__Sphingobacteriales	f__Lentimicrobiaceae	g__Lentimicrobiaceae	s__Unclassified
FJ152998.1.1510	0	0	0	0	0	0	0	0	0	0	0	0	0	0	0	0	0	d__Bacteria	p__Gemmatimonadota	c__BD2-11_terrestrial_group	o__BD2-11_terrestrial_group	f__BD2-11_terrestrial_group	g__BD2-11_terrestrial_group	s__Unclassified
AB602502.1.1483	0	0	0	0	0	0	0	0	0	0	0	0	0	13	0	0	58	d__Bacteria	p__Bacteroidota	c__Bacteroidia	o__Bacteroidales	f__Marinilabiliaceae	g__Unclassified	s__Unclassified
JN515637.1.1410	0	0	0	0	0	0	0	0	0	0	0	0	0	0	0	0	0	d__Bacteria	p__Planctomycetota	c__vadinHA49	o__vadinHA49	f__vadinHA49	g__vadinHA49	s__Unclassified
KJ817776.1.1521	0	0	0	0	0	0	0	0	0	0	0	0	0	0	0	0	0	d__Bacteria	p__Gemmatimonadota	c__PAUC43f_marine_benthic_group	o__PAUC43f_marine_benthic_group	f__PAUC43f_marine_benthic_group	g__PAUC43f_marine_benthic_group	s__Unclassified
KM019005.1.1546	0	0	0	0	0	0	0	0	0	0	0	114	0	0	0	0	0	d__Bacteria	p__Verrucomicrobiota	c__Omnitrophia	o__Omnitrophales	f__Omnitrophales	g__Omnitrophales	s__Unclassified
KX097542.1.1516	0	0	0	0	0	0	0	0	0	0	0	98	0	0	16	0	0	d__Bacteria	p__Myxococcota	c__Polyangia	o__Haliangiales	f__Haliangiaceae	g__Haliangium	s__Unclassified
AM490667.1.1544	0	0	0	0	0	0	0	0	0	0	0	0	0	0	44	60	10	d__Bacteria	p__Planctomycetota	c__Planctomycetes	o__Pirellulales	f__Pirellulaceae	g__Unclassified	s__Unclassified
JN453011.1.1439	0	0	0	0	0	0	0	0	0	0	0	0	0	0	12	57	45	d__Bacteria	p__Chloroflexota	c__Anaerolineae	o__SBR1031	f__SBR1031	g__SBR1031	s__Unclassified
JN449819.1.1462	0	0	0	0	0	0	0	0	26	0	0	0	0	0	0	0	0	d__Bacteria	p__Spirochaetota	c__Spirochaetia	o__Spirochaetales	f__Spirochaetaceae	g__Spirochaeta_2	s__Unclassified
KX172519.1.1429	0	0	0	0	0	0	0	0	0	0	0	0	0	12	0	0	69	d__Bacteria	p__Chloroflexota	c__Anaerolineae	o__Ardenticatenales	f__Unclassified	g__Unclassified	s__Unclassified
KY861735.1.1409	0	0	0	0	0	0	0	0	0	0	0	0	0	0	14	0	0	d__Bacteria	p__Pseudomonadota	c__Alphaproteobacteria	o__Rhodobacterales	f__Rhodobacteraceae	g__Unclassified	s__Rhodovulum_sp.
KY609504.1.1579	0	0	0	0	0	0	0	0	0	0	0	113	0	0	0	0	0	d__Bacteria	p__Nitrospirota	c__4-29-1	o__4-29-1	f__4-29-1	g__4-29-1	s__Unclassified
JF935232.1.1493	0	0	0	0	0	0	0	0	0	0	0	0	20	93	0	0	0	d__Bacteria	p__Pseudomonadota	c__Gammaproteobacteria	o__Halothiobacillales	f__Halothiobacillaceae	g__Thiofaba	s__Unclassified
JX047085.1.1430	0	0	0	0	0	0	0	0	0	0	0	0	0	11	0	0	102	d__Bacteria	p__Pseudomonadota	c__Alphaproteobacteria	o__Caulobacterales	f__Parvularculaceae	g__Amphiplicatus	s__Unclassified
JX531047.1.1368	9	18	9	10	18	10	17	21	0	0	0	0	0	0	0	0	0	d__Bacteria	p__Pseudomonadota	c__Alphaproteobacteria	o__Rhodobacterales	f__Rhodobacteraceae	g__Jannaschia	s__Unclassified
KF287753.1.1418	0	0	0	0	0	0	0	0	59	0	0	0	0	0	0	0	0	d__Bacteria	p__Pseudomonadota	c__Alphaproteobacteria	o__Caulobacterales	f__Hyphomonadaceae	g__Hyphomonas	s__Unclassified
FJ517026.1.1484	0	0	0	0	0	0	0	0	0	0	5	0	0	0	0	0	13	d__Bacteria	p__Chloroflexota	c__Anaerolineae	o__Caldilineales	f__Caldilineaceae	g__Unclassified	s__Unclassified
AB270706.1.1506	0	0	0	0	0	0	0	0	0	0	0	66	0	0	0	0	0	d__Bacteria	p__Pseudomonadota	c__Gammaproteobacteria	o__Alteromonadales	f__Alteromonadales_Incertae_Sedis	g__Alkalimonas	s__Alkalimonas_collagenimarina
JN571120.1.1355	0	0	0	0	0	0	0	0	0	0	0	10	0	0	0	0	0	d__Archaea	p__Halobacterota	c__Halobacteria	o__Halobacterales	f__Haloferacaceae	g__Natronobacterium	s__Natronobacterium_texcoconense
HM185931.1.1376	0	0	0	0	0	0	0	0	0	0	0	58	0	0	54	0	0	d__Bacteria	p__Nitrospirota	c__4-29-1	o__4-29-1	f__4-29-1	g__4-29-1	s__Unclassified
JN119211.1.1482	0	0	0	0	0	0	0	0	0	0	0	0	4	96	0	0	12	d__Bacteria	p__Bacteroidota	c__Bacteroidia	o__Flavobacteriales	f__Cryomorphaceae	g__Unclassified	s__Unclassified
HM129593.1.1439	9	9	0	0	24	21	26	22	0	0	0	0	0	0	0	0	0	d__Bacteria	p__Actinomycetota	c__Actinobacteria	o__Frankiales	f__Sporichthyaceae	g__hgcI_clade	s__Unclassified
MG264610.678598.680051	28	15	22	0	13	15	0	18	0	0	0	0	0	0	0	0	0	d__Bacteria	p__Actinomycetota	c__Actinobacteria	o__Micrococcales	f__Micrococcaceae	g__Arthrobacter	s__Paulinella_longichromatophora
AB546004.1.1475	0	0	0	0	0	0	0	0	12	0	0	0	0	24	0	0	48	d__Bacteria	p__Chloroflexota	c__Anaerolineae	o__Anaerolineales	f__Anaerolineaceae	g__ADurb.Bin120	s__Unclassified
JQ816413.1.1499	0	0	0	0	0	0	0	0	26	0	38	0	0	0	0	0	0	d__Bacteria	p__Verrucomicrobiota	c__Kiritimatiellae	o__WCHB1-41	f__WCHB1-41	g__WCHB1-41	s__Unclassified
KJ210874.1.1385	0	0	0	0	0	0	0	0	28	0	0	0	0	0	0	0	0	d__Bacteria	p__Bacillota	c__Clostridia	o__Proteinivoracales	f__Unclassified	g__Unclassified	s__Unclassified
KM207235.1.1308	0	0	0	0	0	0	0	0	45	0	34	0	0	0	0	0	0	d__Bacteria	p__Bacillota	c__Dethiobacteria	o__Dethiobacterales	f__Dethiobacteraceae	g__Unclassified	s__Unclassified
FJ205275.1.1499	0	0	0	0	0	0	0	0	0	0	0	0	0	0	0	0	15	d__Bacteria	p__Pseudomonadota	c__Gammaproteobacteria	o__Nitrosococcales	f__Nitrosococcaceae	g__AqS1	s__Unclassified
EU682499.1.1375	0	0	0	0	0	0	0	0	0	0	0	0	0	0	0	0	0	d__Bacteria	p__Gemmatimonadota	c__Gemmatimonadetes	o__Gemmatimonadales	f__Gemmatimonadaceae	g__Unclassified	s__Unclassified
HQ857657.1.1488	0	0	0	0	0	0	0	0	0	0	0	0	0	0	0	0	23	d__Bacteria	p__Actinomycetota	c__Acidimicrobiia	o__Actinomarinales	f__Unclassified	g__Unclassified	s__Unclassified
EF367342.1.1281	0	0	0	0	0	0	0	0	0	0	0	0	5	62	0	0	43	d__Bacteria	p__Pseudomonadota	c__Alphaproteobacteria	o__Rhodobacterales	f__Rhodobacteraceae	g__Unclassified	s__Unclassified
JN825585.1.1371	0	0	0	0	0	0	0	0	0	0	0	0	5	54	0	10	20	d__Bacteria	p__Planctomycetota	c__Phycisphaerae	o__Phycisphaerales	f__Phycisphaeraceae	g__SM1A02	s__Unclassified
CP002903.662531.664064	0	0	0	0	0	0	0	0	0	0	0	56	0	0	44	11	0	d__Bacteria	p__Spirochaetota	c__Spirochaetia	o__Spirochaetales	f__Spirochaetaceae	g__Spirochaeta	s__Spirochaeta_thermophila
FJ484713.1.1409	0	0	0	0	0	0	0	0	0	0	0	0	0	0	11	100	0	d__Bacteria	p__Sva0485	c__Sva0485	o__Sva0485	f__Sva0485	g__Sva0485	s__Unclassified
EU801893.1.1483	10	11	0	0	19	21	17	32	0	0	0	0	0	0	0	0	0	d__Bacteria	p__Actinomycetota	c__Actinobacteria	o__Micrococcales	f__Microbacteriaceae	g__Candidatus_Aquiluna	s__Unclassified
AY454690.1.1047	0	0	0	0	0	0	0	0	59	0	0	0	0	11	0	0	24	d__Archaea	p__Nanoarchaeota	c__Nanoarchaeia	o__Woesearchaeales	f__Woesearchaeales	g__Woesearchaeales	s__Unclassified
FJ655648.1.1399	0	0	0	0	0	0	0	0	29	0	0	0	0	0	0	0	47	d__Archaea	p__Thermoplasmatota	c__Thermoplasmata	o__Marine_Benthic_Group_D_and_DHVEG-1	f__Marine_Benthic_Group_D_and_DHVEG-1	g__Marine_Benthic_Group_D_and_DHVEG-1	s__Unclassified
KJ817610.1.1461	0	0	0	0	0	0	0	0	0	0	0	0	0	0	0	0	0	d__Bacteria	p__Pseudomonadota	c__Alphaproteobacteria	o__Rhodospirillales	f__Magnetospiraceae	g__Unclassified	s__Unclassified
DQ517132.1.1349	0	0	0	0	0	0	0	0	0	0	0	0	0	0	0	0	0	d__Bacteria	p__Pseudomonadota	c__Alphaproteobacteria	o__Rhodobacterales	f__Rhodobacteraceae	g__Unclassified	s__bacterium_SL4.39
AB795497.1.1441	0	0	0	0	0	0	0	0	0	0	0	0	0	0	0	0	0	d__Bacteria	p__Planctomycetota	c__Phycisphaerae	o__MSBL9	f__SG8-4	g__SG8-4	s__Unclassified
FJ712467.1.1459	0	0	0	0	0	0	0	0	0	0	0	11	0	0	27	33	0	d__Bacteria	p__Chloroflexota	c__Anaerolineae	o__KZNMV-5-B42	f__KZNMV-5-B42	g__KZNMV-5-B42	s__Unclassified
LN562764.1.1316	0	0	0	0	0	0	0	0	0	0	0	0	0	33	0	0	0	d__Bacteria	p__Patescibacteria	c__Saccharimonadia	o__Saccharimonadales	f__Saccharimonadales	g__Saccharimonadales	s__Unclassified
CU918063.1.1376	0	0	0	0	0	0	0	0	0	0	0	0	0	23	7	58	22	d__Bacteria	p__Chloroflexota	c__Anaerolineae	o__RBG-13-54-9	f__RBG-13-54-9	g__RBG-13-54-9	s__Unclassified
JX120415.1.1495	0	0	0	0	0	0	0	0	0	0	0	0	0	16	0	15	79	d__Bacteria	p__Bacteroidota	c__Ignavibacteria	o__Ignavibacteriales	f__PHOS-HE36	g__PHOS-HE36	s__Unclassified
MG601436.1.1524	0	0	0	0	0	0	0	0	0	0	0	0	0	0	29	81	0	d__Bacteria	p__Sva0485	c__Sva0485	o__Sva0485	f__Sva0485	g__Sva0485	s__Unclassified
EU592404.1.1481	9	12	0	0	32	19	22	15	0	0	0	0	0	0	0	0	0	d__Bacteria	p__Actinomycetota	c__Actinobacteria	o__PeM15	f__PeM15	g__PeM15	s__Unclassified
EU245161.1.1473	0	0	0	0	0	0	0	0	93	0	0	0	0	0	0	0	16	d__Bacteria	p__Chloroflexota	c__Anaerolineae	o__SBR1031	f__SBR1031	g__SBR1031	s__Unclassified
JQ580071.1.1521	0	0	0	0	0	0	0	0	23	0	0	0	0	0	0	0	20	d__Bacteria	p__Gemmatimonadota	c__BD2-11_terrestrial_group	o__BD2-11_terrestrial_group	f__BD2-11_terrestrial_group	g__BD2-11_terrestrial_group	s__Unclassified
JQ580459.1.1499	0	0	0	0	0	0	0	0	109	0	0	0	0	0	0	0	0	d__Bacteria	p__Planctomycetota	c__Phycisphaerae	o__MSBL9	f__SG8-4	g__SG8-4	s__Unclassified
KP150680.1.1496	0	0	0	0	0	0	0	0	37	0	0	0	0	0	0	0	0	d__Bacteria	p__Bacillota	c__Incertae_Sedis	o__DTU014	f__DTU014	g__DTU014	s__Unclassified
MNVI01000038.1220.2712	0	0	0	0	0	0	0	0	109	0	0	0	0	0	0	0	0	d__Archaea	p__Micrarchaeota	c__Micrarchaeia	o__Micrarchaeales	f__CG1-02-32-21	g__CG1-02-32-21	s__Candidatus_Micrarchaeota
HQ697769.1.1499	0	0	0	0	0	0	0	0	0	0	0	0	0	0	0	0	0	d__Bacteria	p__Planctomycetota	c__Planctomycetes	o__Pirellulales	f__Pirellulaceae	g__Rhodopirellula	s__Unclassified
JN685453.1.1528	0	0	0	0	0	0	0	0	0	0	0	0	0	33	0	0	27	d__Bacteria	p__Pseudomonadota	c__Gammaproteobacteria	o__Ectothiorhodospirales	f__Ectothiorhodospiraceae	g__Unclassified	s__Unclassified
FJ444736.1.1516	0	0	0	0	0	0	0	0	0	0	0	0	0	0	0	0	0	d__Bacteria	p__Acidobacteriota	c__Thermoanaerobaculia	o__Thermoanaerobaculales	f__Thermoanaerobaculaceae	g__Subgroup_10	s__Unclassified
AB680640.1.1470	0	0	0	0	0	0	0	0	0	0	0	45	6	16	8	0	0	d__Bacteria	p__Pseudomonadota	c__Gammaproteobacteria	o__Burkholderiales	f__Hydrogenophilaceae	g__Hydrogenophilus	s__Hydrogenophilus_thermoluteolus
JQ287200.1.1507	0	0	0	0	0	0	0	0	0	0	0	45	0	0	27	0	0	d__Bacteria	p__Pseudomonadota	c__Gammaproteobacteria	o__Nitrosococcales	f__Nitrosococcaceae	g__MSB-1D1	s__Unclassified
KP686877.1.1447	14	12	0	0	32	18	11	21	0	0	0	0	0	0	0	0	0	d__Bacteria	p__Actinomycetota	c__Actinobacteria	o__PeM15	f__PeM15	g__PeM15	s__Unclassified
MF195294.1.1320	0	0	0	0	12	17	11	11	0	0	0	0	0	0	0	0	0	d__Bacteria	p__Pseudomonadota	c__Alphaproteobacteria	o__Rhodobacterales	f__Rhodobacteraceae	g__Rhodobacteraceae	s__Unclassified
HM243869.1.1521	0	0	0	0	0	0	0	0	0	0	0	0	0	0	10	40	19	d__Bacteria	p__Desulfobacterota	c__Desulfobacteria	o__Desulfobacterales	f__Unclassified	g__Unclassified	s__Unclassified
KJ817549.1.1502	0	0	0	0	0	0	0	0	0	0	0	0	0	0	0	0	0	d__Bacteria	p__Bacteroidota	c__Rhodothermia	o__Balneolales	f__Balneolaceae	g__Unclassified	s__Unclassified
U48380.1.1913	0	0	0	0	0	0	0	0	0	0	0	0	0	101	0	0	0	d__Eukaryota	p__Arthropoda	c__Insecta	o__Diptera	f__Diptera	g__Diptera	s__Culicoides_variipennis
GQ922847.1.1499	0	0	0	0	0	0	0	0	0	0	0	0	0	65	0	0	43	d__Bacteria	p__Desulfobacterota	c__Desulfovibrionia	o__Desulfovibrionales	f__Desulfonatronovibrionaceae	g__Desulfonatronovibrio	s__Desulfonatronovibrio_halophilus
AB019752.1.1370	0	0	0	0	0	0	0	0	10	0	0	0	5	40	6	19	0	d__Archaea	p__Nanoarchaeota	c__Nanoarchaeia	o__Woesearchaeales	f__Woesearchaeales	g__Woesearchaeales	s__Unclassified
HQ716425.1.1456	0	0	0	0	0	0	0	0	15	0	40	0	0	0	0	0	0	d__Bacteria	p__Bacillota	c__Bacilli	o__RF39	f__RF39	g__RF39	s__Unclassified
JN037892.1.1492	0	0	0	0	0	0	0	0	0	0	0	0	0	0	13	0	0	d__Bacteria	p__Actinomycetota	c__MB-A2-108	o__MB-A2-108	f__MB-A2-108	g__MB-A2-108	s__Unclassified
KT261635.1.1467	0	0	0	0	0	0	0	0	0	0	0	0	0	0	0	0	0	d__Archaea	p__Halobacterota	c__Halobacteria	o__Halobacterales	f__Halomicrobiaceae	g__Natronomonas	s__Natronomonas_sp.
FJ638544.1.1450	0	0	0	0	0	0	0	0	0	0	0	25	0	0	82	0	0	d__Bacteria	p__Synergistota	c__Synergistia	o__Synergistales	f__Synergistaceae	g__Unclassified	s__Unclassified
GQ472413.1.1554	0	0	0	0	0	0	0	0	0	0	0	0	0	19	0	0	88	d__Bacteria	p__Nitrospirota	c__Thermodesulfovibrionia	o__Unclassified	f__Unclassified	g__Unclassified	s__Unclassified
FJ748776.1.1528	0	0	0	0	0	0	0	0	0	0	0	0	0	0	0	0	43	d__Bacteria	p__Desulfobacterota	c__Desulfobacteria	o__Desulfobacterales	f__Desulfococcaceae	g__Unclassified	s__Unclassified
KF836162.1.1483	0	0	0	0	0	0	0	0	0	0	0	0	0	0	0	0	11	d__Bacteria	p__Actinomycetota	c__Acidimicrobiia	o__Microtrichales	f__Microtrichaceae	g__IMCC26207	s__Unclassified
KF596530.1.1496	0	0	0	0	31	20	24	30	0	0	0	0	0	0	0	0	0	d__Bacteria	p__Pseudomonadota	c__Gammaproteobacteria	o__Burkholderiales	f__MWH-UniP1_aquatic_group	g__MWH-UniP1_aquatic_group	s__Unclassified
JN475271.1.1396	0	0	0	0	0	0	0	0	99	0	6	0	0	0	0	0	0	d__Bacteria	p__CK-2C2-2	c__CK-2C2-2	o__CK-2C2-2	f__CK-2C2-2	g__CK-2C2-2	s__Unclassified
JQ989616.1.1540	0	0	0	0	0	0	0	0	11	0	0	0	0	0	25	69	0	d__Bacteria	p__Desulfobacterota	c__Desulfobacteria	o__Desulfatiglandales	f__Desulfatiglandaceae	g__Desulfatiglans	s__Unclassified
HM141879.1.1523	0	0	0	0	0	0	0	0	0	0	0	0	0	0	0	0	0	d__Bacteria	p__Desulfobacterota	c__Desulfobulbia	o__Desulfobulbales	f__Desulfurivibrionaceae	g__Desulfurivibrio	s__Unclassified
AJ227814.1.1410	0	0	0	0	0	0	0	0	0	0	0	0	3	22	0	0	44	d__Bacteria	p__Pseudomonadota	c__Alphaproteobacteria	o__Caulobacterales	f__Hyphomonadaceae	g__Hyphomonas	s__Hyphomonas_jannaschiana
AM882548.1.1512	0	0	0	0	0	0	0	0	0	0	0	0	36	12	0	0	0	d__Bacteria	p__Pseudomonadota	c__Gammaproteobacteria	o__Gammaproteobacteria_Incertae_Sedis	f__Unclassified_Family	g__Unclassified	s__Unclassified
KR233223.1.1459	0	0	0	15	0	0	0	0	0	0	0	0	0	0	0	0	0	d__Bacteria	p__Pseudomonadota	c__Gammaproteobacteria	o__Oceanospirillales	f__Nitrincolaceae	g__Nitrincola	s__Nitrincola_schmidtii
FJ469579.1.1443	0	0	0	0	0	0	0	0	0	0	5	0	0	0	0	0	47	d__Bacteria	p__Desulfobacterota	c__Desulfovibrionia	o__Desulfovibrionales	f__Desulfonatronovibrionaceae	g__Desulfonatronovibrio	s__Desulfonatronovibrio_thiodismutans
JN539850.1.1488	0	0	0	0	0	0	0	0	0	0	17	0	0	0	0	0	0	d__Bacteria	p__Verrucomicrobiota	c__Kiritimatiellae	o__WCHB1-41	f__WCHB1-41	g__WCHB1-41	s__Unclassified
JQ817711.1.1459	0	0	0	0	0	0	0	0	0	0	48	22	0	0	0	0	0	d__Bacteria	p__Verrucomicrobiota	c__Chlamydiae	o__LD1-PA32	f__LD1-PA32	g__LD1-PA32	s__Unclassified
JN479076.1.1433	0	0	0	0	0	0	0	0	0	0	0	0	0	0	0	0	0	d__Bacteria	p__SAR324_clade(Marine_group_B)	c__SAR324_clade(Marine_group_B)	o__SAR324_clade(Marine_group_B)	f__SAR324_clade(Marine_group_B)	g__SAR324_clade(Marine_group_B)	s__Unclassified
FJ478537.1.1515	0	0	0	0	0	0	0	0	0	0	0	0	0	0	0	0	0	d__Bacteria	p__Acidobacteriota	c__Thermoanaerobaculia	o__Thermoanaerobaculales	f__Thermoanaerobaculaceae	g__Subgroup_10	s__Unclassified
EU656113.1.1451	0	0	0	0	0	0	0	0	0	0	0	14	6	19	0	0	0	d__Bacteria	p__Pseudomonadota	c__Alphaproteobacteria	o__Thalassobaculales	f__Oceanibaculaceae	g__Oceanibaculum	s__Oceanibaculum_indicum
GU056052.1.1498	0	0	0	0	0	0	0	0	0	0	0	41	0	0	26	0	0	d__Bacteria	p__Bacteroidota	c__Rhodothermia	o__Rhodothermales	f__Rhodothermaceae	g__Unclassified	s__Unclassified
KX886829.1.1502	0	0	0	0	0	0	0	0	0	0	0	0	4	100	0	0	0	d__Bacteria	p__Pseudomonadota	c__Alphaproteobacteria	o__Rhodobacterales	f__Rhodobacteraceae	g__Unclassified	s__Pseudorhodobacter_sp.
GU180192.1.1482	0	0	0	0	0	0	0	0	0	0	0	0	0	19	0	0	85	d__Bacteria	p__Bacteroidota	c__Bacteroidia	o__Sphingobacteriales	f__Lentimicrobiaceae	g__Lentimicrobiaceae	s__Unclassified
AY948359.1.1341	13	0	0	0	34	13	18	25	0	0	0	0	0	0	0	0	0	d__Bacteria	p__Actinomycetota	c__Actinobacteria	o__PeM15	f__PeM15	g__PeM15	s__Unclassified
JX279886.1.1344	13	15	9	23	0	0	0	14	0	4	25	0	0	0	0	0	0	d__Bacteria	p__Planctomycetota	c__Planctomycetes	o__Pirellulales	f__Pirellulaceae	g__Pirellula	s__Unclassified
DQ535889.1.1475	0	0	0	0	0	0	0	0	0	0	0	0	0	0	0	0	19	d__Archaea	p__Halobacterota	c__Halobacteria	o__Halobacterales	f__Haloferacaceae	g__Natronorubrum	s__Natronorubrum_sulfidifaciens
JN825473.1.1370	0	0	0	0	0	0	0	0	0	0	0	0	0	0	0	0	24	d__Bacteria	p__Chloroflexota	c__Anaerolineae	o__Ardenticatenales	f__Unclassified	g__Unclassified	s__Unclassified
KJ817637.1.1520	0	0	0	0	0	0	0	0	0	0	0	0	0	0	0	0	0	d__Bacteria	p__Myxococcota	c__Polyangia	o__Polyangiales	f__Sandaracinaceae	g__Sandaracinus	s__Unclassified
AM085487.1.1521	0	0	0	0	0	0	0	0	0	0	0	103	0	0	0	0	0	d__Bacteria	p__Verrucomicrobiota	c__Omnitrophia	o__Omnitrophales	f__Omnitrophales	g__Omnitrophales	s__Unclassified
DQ811880.1.1473	0	0	0	0	0	0	0	0	0	0	0	0	0	0	8	95	0	d__Bacteria	p__Chloroflexota	c__Anaerolineae	o__SBR1031	f__SBR1031	g__SBR1031	s__Unclassified
KF911309.1.1432	0	0	0	0	0	0	0	0	0	0	0	0	0	0	30	73	0	d__Bacteria	p__Chloroflexota	c__Anaerolineae	o__SBR1031	f__SBR1031	g__SBR1031	s__Unclassified
FJ545552.1.1573	0	0	0	0	0	0	0	0	40	0	9	0	0	0	0	0	0	d__Bacteria	p__Verrucomicrobiota	c__Kiritimatiellae	o__WCHB1-41	f__WCHB1-41	g__WCHB1-41	s__Unclassified
HE817821.1.1472	0	0	0	0	0	0	0	0	40	0	11	0	0	0	0	0	0	d__Bacteria	p__PAUC34f	c__PAUC34f	o__PAUC34f	f__PAUC34f	g__PAUC34f	s__Unclassified
JQ738957.1.1577	0	0	0	0	0	0	0	0	10	0	44	0	0	0	0	0	10	d__Bacteria	p__Actinomycetota	c__WCHB1-81	o__WCHB1-81	f__WCHB1-81	g__WCHB1-81	s__Unclassified
HQ385531.1.1360	0	0	0	0	0	0	0	0	0	0	0	0	0	0	0	0	0	d__Bacteria	p__Planctomycetota	c__Phycisphaerae	o__Phycisphaerales	f__Phycisphaeraceae	g__CL500-3	s__Unclassified
AB630556.1.1425	0	0	0	0	0	0	0	0	0	0	0	0	0	15	0	0	73	d__Bacteria	p__Chloroflexota	c__Anaerolineae	o__Caldilineales	f__Caldilineaceae	g__Unclassified	s__Unclassified
KC432393.1.1362	0	0	0	0	0	0	0	0	0	0	0	12	0	0	0	0	17	d__Bacteria	p__Myxococcota	c__Polyangia	o__Blfdi19	f__Blfdi19	g__Blfdi19	s__Unclassified
KF088628.1.1285	0	0	0	0	0	0	0	0	0	0	0	0	0	0	0	0	0	d__Bacteria	p__Pseudomonadota	c__Alphaproteobacteria	o__Rhodobacterales	f__Rhodobacteraceae	g__Rhodobaculum	s__Unclassified
GU389505.1.1227	0	0	0	0	0	0	0	0	0	0	0	0	0	21	0	0	54	d__Bacteria	p__Chloroflexota	c__Anaerolineae	o__SBR1031	f__SBR1031	g__SBR1031	s__Unclassified
KP174639.1.1494	0	0	0	0	0	0	0	0	0	0	0	0	0	0	0	0	16	d__Bacteria	p__Chloroflexota	c__Anaerolineae	o__RBG-13-54-9	f__RBG-13-54-9	g__RBG-13-54-9	s__bacterium_YC-ZSS-LKJ74
MF581661.1.1968	0	0	0	0	0	0	0	0	0	0	0	0	0	0	0	0	0	d__Bacteria	p__Cyanobacteriota	c__Cyanobacteriia	o__Cyanobacteriales	f__Coleofasciculaceae	g__Microcoleus_SAG_1449-1a	s__Oscillatoriales_cyanobacterium
JQ245539.1.1402	0	0	0	0	0	0	0	0	0	0	0	0	0	0	0	0	0	d__Bacteria	p__Pseudomonadota	c__Gammaproteobacteria	o__Gammaproteobacteria_Incertae_Sedis	f__Unclassified_Family	g__Unclassified	s__Unclassified
AB113627.1.1403	0	0	0	0	0	0	0	0	0	0	0	50	0	0	0	0	0	d__Archaea	p__Halobacterota	c__Halobacteria	o__Halobacterales	f__Haloferacaceae	g__Natronococcus	s__Unclassified
EF690562.1.1441	0	0	0	0	0	0	0	0	0	0	0	10	0	0	0	0	0	d__Archaea	p__Halobacterota	c__Halobacteria	o__Halobacterales	f__Haloferacaceae	g__Halovivax	s__Unclassified
MG653594.1.1480	0	0	0	0	0	0	0	0	0	0	0	0	0	0	0	0	10	d__Bacteria	p__Planctomycetota	c__Planctomycetes	o__Isosphaerales	f__Isosphaeraceae	g__Unclassified	s__Isosphaeraceae_bacterium
JN977165.1.1502	0	0	0	0	0	0	0	0	0	0	0	0	0	0	102	0	0	d__Bacteria	p__Chloroflexota	c__Anaerolineae	o__Anaerolineales	f__Anaerolineaceae	g__Unclassified	s__Unclassified
KX177370.1.1461	31	27	25	18	0	0	0	0	0	0	0	0	0	0	0	0	0	d__Bacteria	p__Bdellovibrionota	c__Bdellovibrionia	o__Bdellovibrionales	f__Bdellovibrionaceae	g__OM27_clade	s__Unclassified
AY822001.1.1316	0	0	0	0	0	0	0	0	23	0	0	0	0	0	0	0	0	d__Archaea	p__Nanoarchaeota	c__Nanoarchaeia	o__Woesearchaeales	f__Woesearchaeales	g__Woesearchaeales	s__Unclassified
JN500282.1.1283	0	0	0	0	0	0	0	0	22	0	0	0	0	0	0	0	0	d__Bacteria	p__Spirochaetota	c__Spirochaetia	o__Spirochaetales	f__Spirochaetaceae	g__Sediminispirochaeta	s__Unclassified
KP091015.1.1432	0	0	0	0	0	0	0	0	30	0	15	0	0	0	0	0	0	d__Archaea	p__Thermoplasmatota	c__Thermoplasmatota	o__Thermoplasmatota	f__Thermoplasmatota	g__Unclassified	s__Unclassified
DQ234178.1.1557	0	0	0	0	0	0	0	0	0	0	0	0	12	89	0	0	0	d__Bacteria	p__Pseudomonadota	c__Gammaproteobacteria	o__Francisellales	f__Francisellaceae	g__Unclassified	s__Unclassified
KC554267.1.1514	0	0	0	0	22	26	24	28	0	0	0	0	0	0	0	0	0	d__Bacteria	p__Actinomycetota	c__Acidimicrobiia	o__Microtrichales	f__Ilumatobacteraceae	g__Unclassified	s__Unclassified
EF632652.1.1521	0	0	0	0	0	0	0	0	18	0	0	0	0	0	0	0	0	d__Bacteria	p__Desulfobacterota	c__Desulfobacteria	o__Desulfobacterales	f__Desulfobacteraceae	g__Desulfotignum	s__Unclassified
FJ543026.1.1488	0	0	0	0	0	0	0	0	0	0	0	0	0	0	0	0	0	d__Bacteria	p__Planctomycetota	c__Planctomycetes	o__Pirellulales	f__Pirellulaceae	g__Pirellula	s__Unclassified
MG601312.1.1507	0	0	0	0	0	0	0	0	0	0	0	0	0	0	9	0	0	d__Bacteria	p__Planctomycetota	c__Planctomycetes	o__Pirellulales	f__Pirellulaceae	g__Pir4_lineage	s__Unclassified
DQ109930.1.1300	0	0	0	0	0	0	0	0	0	0	0	0	0	0	0	0	0	d__Bacteria	p__Myxococcota	c__Polyangia	o__Polyangiales	f__Sandaracinaceae	g__Unclassified	s__Unclassified
FJ517027.1.1491	0	0	0	0	0	0	0	0	0	0	0	0	10	52	0	0	38	d__Bacteria	p__Pseudomonadota	c__Gammaproteobacteria	o__Burkholderiales	f__Hydrogenophilaceae	g__Unclassified	s__Unclassified
DQ811828.1.1520	0	0	0	0	0	0	0	0	0	0	0	0	0	0	0	0	100	d__Bacteria	p__Myxococcota	c__Polyangia	o__Polyangiales	f__Sandaracinaceae	g__Sandaracinus	s__Unclassified
KC358263.1.1328	0	0	0	99	0	0	0	0	0	0	0	0	0	0	0	0	0	d__Bacteria	p__Pseudomonadota	c__Gammaproteobacteria	o__Burkholderiales	f__Comamonadaceae	g__Hydrogenophaga	s__Unclassified
DQ432324.1.1441	0	0	0	0	0	0	0	0	29	3	0	0	0	0	0	0	0	d__Bacteria	p__Pseudomonadota	c__Alphaproteobacteria	o__Rhodobacterales	f__Rhodobacteraceae	g__Rhodobaculum	s__Unclassified
KF616687.1.1601	0	0	0	0	0	0	0	0	0	0	0	0	0	0	0	0	0	d__Bacteria	p__Planctomycetota	c__Planctomycetes	o__Planctomycetales	f__Gimesiaceae	g__Unclassified	s__Unclassified
KF097317.1.1344	0	0	0	0	0	0	0	0	0	0	0	0	0	0	0	0	0	d__Bacteria	p__Actinomycetota	c__Acidimicrobiia	o__Microtrichales	f__Ilumatobacteraceae	g__Ilumatobacteraceae	s__Unclassified
JF747671.1.1500	0	0	0	0	0	0	0	0	0	0	0	0	0	12	0	0	27	d__Bacteria	p__Acidobacteriota	c__Aminicenantia	o__Aminicenantales	f__Aminicenantales	g__Aminicenantales	s__Unclassified
HQ857699.1.1492	0	0	0	0	0	0	0	0	0	0	0	0	0	0	0	0	0	d__Bacteria	p__Planctomycetota	c__Planctomycetes	o__Planctomycetales	f__Unclassified	g__Unclassified	s__Unclassified
JX240723.1.1500	0	0	0	0	0	0	0	0	0	0	0	0	0	0	0	0	0	d__Bacteria	p__Halanaerobiaeota	c__Halanaerobiia	o__Halanaerobiales	f__Halanaerobiaceae	g__Halarsenatibacter	s__Unclassified
KX172537.1.1478	0	0	0	0	0	0	0	0	0	0	0	0	0	0	0	0	65	d__Bacteria	p__Pseudomonadota	c__Gammaproteobacteria	o__Ga0077536	f__Ga0077536	g__Ga0077536	s__Unclassified
AF082789.1.1368	0	0	0	0	0	0	0	0	0	0	0	0	2	23	0	0	46	d__Bacteria	p__Pseudomonadota	c__Alphaproteobacteria	o__Caulobacterales	f__Hyphomonadaceae	g__Hyphomonas	s__Hyphomonas_jannaschiana
AB329806.1.1328	0	0	0	0	0	0	0	0	0	0	0	99	0	0	0	0	0	d__Archaea	p__Hydrothermarchaeota	c__Hydrothermarchaeia	o__Hydrothermarchaeales	f__Hydrothermarchaeales	g__Hydrothermarchaeales	s__Unclassified
AF402976.1.1446	0	0	0	0	0	0	0	0	0	0	0	22	0	0	77	0	0	d__Bacteria	p__Bacteroidota	c__Bacteroidia	o__Bacteroidales	f__SB-5	g__SB-5	s__Unclassified
KC682090.1.1397	0	0	0	0	0	0	0	0	0	0	0	0	0	21	0	17	61	d__Archaea	p__Thermoplasmatota	c__Thermoplasmata	o__Methanomassiliicoccales	f__Unclassified	g__Unclassified	s__Unclassified
EU236414.1.1411	0	0	0	0	0	0	0	0	98	0	0	0	0	0	0	0	0	d__Bacteria	p__Verrucomicrobiota	c__Verrucomicrobiae	o__Verrucomicrobiales	f__DEV007	g__DEV007	s__Unclassified
JN825582.1.1374	0	0	0	0	0	0	0	0	20	0	0	0	0	0	0	0	0	d__Bacteria	p__Planctomycetota	c__Phycisphaerae	o__Phycisphaerales	f__Phycisphaeraceae	g__SM1A02	s__Unclassified
HQ697781.1.1488	0	0	0	0	0	0	0	0	0	0	6	0	0	10	11	43	13	d__Bacteria	p__Chloroflexota	c__Anaerolineae	o__SBR1031	f__SBR1031	g__SBR1031	s__Unclassified
KC492878.1.1415	0	0	0	0	0	0	0	0	0	0	30	0	0	0	0	0	0	d__Bacteria	p__Verrucomicrobiota	c__Kiritimatiellae	o__WCHB1-41	f__WCHB1-41	g__WCHB1-41	s__Unclassified
GQ263771.1.1461	0	0	0	0	0	0	0	0	0	0	0	0	0	0	0	0	0	d__Bacteria	p__Chloroflexota	c__Anaerolineae	o__Caldilineales	f__Caldilineaceae	g__Unclassified	s__Unclassified
JN178580.1.1517	0	0	0	0	0	0	0	0	0	0	0	0	0	0	0	0	0	d__Bacteria	p__Actinomycetota	c__Actinobacteria	o__Nitriliruptorales	f__Nitriliruptoraceae	g__Nitriliruptoraceae	s__Unclassified
AB602507.1.1493	0	0	0	0	0	0	0	0	0	0	0	0	0	0	0	0	11	d__Bacteria	p__Acidobacteriota	c__Aminicenantia	o__Aminicenantales	f__Aminicenantales	g__Aminicenantales	s__Unclassified
JN825622.1.1397	0	0	0	0	0	0	0	0	0	0	0	0	0	0	0	0	0	d__Bacteria	p__Planctomycetota	c__Planctomycetes	o__Pirellulales	f__Pirellulaceae	g__Unclassified	s__Unclassified
EF092201.1.1390	0	0	0	0	0	0	0	0	0	0	0	0	0	0	0	0	0	d__Bacteria	p__Pseudomonadota	c__Gammaproteobacteria	o__Coxiellales	f__Coxiellaceae	g__Coxiella	s__Unclassified
CU923360.1.1320	0	0	0	0	0	0	0	0	0	0	0	0	0	16	14	12	44	d__Bacteria	p__Chloroflexota	c__Anaerolineae	o__SBR1031	f__SBR1031	g__SBR1031	s__Unclassified
DQ811795.1.1519	0	0	0	0	0	0	0	0	0	0	0	0	0	0	0	0	0	d__Bacteria	p__Myxococcota	c__Polyangia	o__Polyangiales	f__Sandaracinaceae	g__Unclassified	s__Unclassified
FR846907.1.1396	0	0	0	0	0	0	0	0	0	0	0	56	0	0	0	0	0	d__Bacteria	p__Nitrospirota	c__Nitrospiria	o__Nitrospirales	f__Nitrospiraceae	g__Nitrospira	s__Unclassified
KP174458.1.1509	0	0	0	0	0	0	0	0	0	0	0	0	0	0	0	0	0	d__Bacteria	p__Pseudomonadota	c__Gammaproteobacteria	o__Gammaproteobacteria_Incertae_Sedis	f__Unclassified_Family	g__Unclassified	s__bacterium_YC-ZSS-LKJ56
EF522844.1.1459	0	0	0	0	0	0	0	0	0	0	0	0	0	0	0	0	0	d__Bacteria	p__Planctomycetota	c__Phycisphaerae	o__Phycisphaerales	f__Phycisphaeraceae	g__SM1A02	s__Unclassified
EU800487.1.1463	0	0	0	0	0	0	0	0	0	0	0	98	0	0	0	0	0	d__Bacteria	p__Cyanobacteriota	c__Vampirivibrionia	o__Caenarcaniphilales	f__Caenarcaniphilales	g__Caenarcaniphilales	s__Unclassified
FJ517043.1.1485	0	0	0	0	0	0	0	0	11	0	0	0	0	0	0	0	45	d__Bacteria	p__Bacteroidota	c__Bacteroidia	o__Chitinophagales	f__Saprospiraceae	g__Phaeodactylibacter	s__Unclassified
FJ517063.1.1455	0	0	0	0	0	0	0	0	33	0	7	0	0	0	0	0	0	d__Bacteria	p__Planctomycetota	c__Phycisphaerae	o__Phycisphaerales	f__Phycisphaeraceae	g__SM1A02	s__Unclassified
JN438157.1.1442	0	0	0	0	0	0	0	0	27	0	0	0	0	0	0	0	0	d__Bacteria	p__Verrucomicrobiota	c__Verrucomicrobiae	o__Verrucomicrobiales	f__Rubritaleaceae	g__Haloferula	s__Unclassified
FJ203307.1.1442	0	0	0	0	0	0	0	0	0	0	12	0	0	0	0	0	0	d__Bacteria	p__Actinomycetota	c__Acidimicrobiia	o__Microtrichales	f__Microtrichaceae	g__Sva0996_marine_group	s__Unclassified
JN431743.1.1209	0	0	0	0	0	0	0	0	0	0	5	0	0	0	0	0	0	d__Bacteria	p__Planctomycetota	c__OM190	o__OM190	f__OM190	g__OM190	s__Unclassified
JN457350.1.1445	0	0	0	0	0	0	0	0	0	0	5	0	0	0	0	0	0	d__Bacteria	p__Hydrogenedentes	c__Hydrogenedentia	o__Hydrogenedentiales	f__Hydrogenedensaceae	g__Hydrogenedensaceae	s__Unclassified
JQ426008.1.1518	0	0	0	0	0	0	0	0	0	0	11	0	0	0	0	0	0	d__Bacteria	p__Bacteroidota	c__Ignavibacteria	o__Ignavibacteriales	f__BSN166	g__BSN166	s__Unclassified
JX391494.1.1494	0	0	0	0	0	0	0	0	0	0	20	0	0	0	0	0	0	d__Bacteria	p__Bacillota	c__Clostridia	o__Clostridia	f__Hungateiclostridiaceae	g__Unclassified	s__Unclassified
KP091170.1.1526	0	0	0	0	0	0	0	0	0	0	15	0	0	0	0	24	32	d__Bacteria	p__MBNT15	c__MBNT15	o__MBNT15	f__MBNT15	g__MBNT15	s__Unclassified
KT265740.1.1464	0	0	0	0	0	0	0	0	0	0	0	0	0	0	0	0	0	d__Bacteria	p__Pseudomonadota	c__Alphaproteobacteria	o__Ferrovibrionales	f__Ferrovibrionales	g__Marinibaculum	s__Marinibaculum_pumilum
JN454305.1.1417	0	0	0	0	0	0	0	0	0	0	0	0	0	0	0	0	0	d__Bacteria	p__Pseudomonadota	c__Gammaproteobacteria	o__Coxiellales	f__Coxiellaceae	g__Coxiella	s__Unclassified
JX240448.1.1467	0	0	0	0	0	0	0	0	0	0	0	0	0	0	0	0	0	d__Bacteria	p__Pseudomonadota	c__Alphaproteobacteria	o__Thalassobaculales	f__Unclassified	g__Unclassified	s__Unclassified
KM454301.1.1406	0	0	0	0	0	0	0	0	0	0	0	0	0	0	0	0	0	d__Bacteria	p__Planctomycetota	c__vadinHA49	o__vadinHA49	f__vadinHA49	g__vadinHA49	s__Unclassified
EU177684.1.1300	0	0	0	0	0	0	0	0	0	0	0	0	0	0	0	0	0	d__Bacteria	p__Bacteroidota	c__Bacteroidia	o__Chitinophagales	f__Saprospiraceae	g__Unclassified	s__Unclassified
KC554587.1.1510	0	0	0	0	0	0	0	0	0	0	0	0	0	0	0	0	0	d__Bacteria	p__Actinomycetota	c__Acidimicrobiia	o__IMCC26256	f__IMCC26256	g__IMCC26256	s__Unclassified
JN683981.1.1501	0	0	0	0	0	0	0	0	0	0	0	10	9	78	0	0	0	d__Bacteria	p__Pseudomonadota	c__Gammaproteobacteria	o__Oceanospirillales	f__Nitrincolaceae	g__Marinobacterium	s__Unclassified
KM356520.1.1480	0	0	0	0	0	0	0	0	0	0	0	0	0	12	0	50	35	d__Bacteria	p__LCP-89	c__LCP-89	o__LCP-89	f__LCP-89	g__LCP-89	s__Unclassified
KP272156.1.1387	9	9	0	12	21	16	18	11	0	0	0	0	0	0	0	0	0	d__Bacteria	p__Pseudomonadota	c__Alphaproteobacteria	o__Rhodobacterales	f__Rhodobacteraceae	g__Celeribacter	s__Celeribacter_naphthalenivorans
KU561655.1.1417	14	0	0	0	13	13	11	10	0	0	0	0	0	0	0	0	0	d__Bacteria	p__Pseudomonadota	c__Alphaproteobacteria	o__Rhodobacterales	f__Rhodobacteraceae	g__Roseinatronobacter	s__Rhodobaca_sp.
KX465214.1.1802	14	28	19	35	0	0	0	0	0	0	0	0	0	0	0	0	0	d__Eukaryota	p__Stramenopiles	c__Placididea	o__Placididea	f__Placididea	g__Suigetsumonas	s__Unclassified
JN535731.1.1473	0	0	0	0	0	0	0	0	31	0	7	0	0	0	0	0	0	d__Bacteria	p__Verrucomicrobiota	c__Kiritimatiellae	o__WCHB1-41	f__WCHB1-41	g__WCHB1-41	s__Unclassified
KF596674.1.1507	0	0	0	0	0	0	0	0	25	0	0	0	0	0	0	0	15	d__Bacteria	p__Gemmatimonadota	c__BD2-11_terrestrial_group	o__BD2-11_terrestrial_group	f__BD2-11_terrestrial_group	g__BD2-11_terrestrial_group	s__Unclassified
LC124784.1.1462	0	0	0	0	0	0	0	0	0	0	38	0	0	0	0	0	13	d__Bacteria	p__Actinomycetota	c__Coriobacteriia	o__FS118-23B-02	f__FS118-23B-02	g__FS118-23B-02	s__Unclassified
KJ808448.1.1487	0	0	0	0	0	0	0	0	0	0	0	0	0	0	0	0	0	d__Bacteria	p__Pseudomonadota	c__Gammaproteobacteria	o__Competibacterales	f__Competibacteraceae	g__Candidatus_Competibacter	s__Unclassified
JQ428173.1.1458	0	0	0	0	0	0	0	0	0	0	0	0	0	0	0	0	13	d__Bacteria	p__Chloroflexota	c__Anaerolineae	o__SBR1031	f__A4b	g__A4b	s__Unclassified
EU328016.1.1506	0	0	0	0	0	0	0	0	0	0	0	0	0	0	0	0	0	d__Bacteria	p__Planctomycetota	c__Phycisphaerae	o__CCM11a	f__CCM11a	g__CCM11a	s__Unclassified
JN860383.1.1477	0	0	0	0	0	0	0	0	0	0	0	0	0	0	0	0	0	d__Bacteria	p__Spirochaetota	c__Leptospirae	o__Leptospirales	f__Leptospiraceae	g__Unclassified	s__Unclassified
DQ811831.1.1528	0	0	0	0	0	0	0	0	0	0	0	22	0	0	25	49	0	d__Bacteria	p__Desulfobacterota	c__Desulfobacteria	o__Desulfatiglandales	f__Desulfatiglandaceae	g__Desulfatiglans	s__Unclassified
CU923743.1.1325	0	0	0	0	0	0	0	0	0	0	0	0	0	0	17	45	34	d__Bacteria	p__Chloroflexota	c__Anaerolineae	o__SBR1031	f__SBR1031	g__SBR1031	s__Unclassified
HM127726.1.1456	0	0	0	0	24	22	20	29	0	0	0	0	0	0	0	0	0	d__Bacteria	p__Pseudomonadota	c__Gammaproteobacteria	o__Burkholderiales	f__MWH-UniP1_aquatic_group	g__MWH-UniP1_aquatic_group	s__Unclassified
FM180526.1.1514	0	0	0	0	0	9	12	15	0	0	0	0	0	0	0	0	0	d__Bacteria	p__Pseudomonadota	c__Alphaproteobacteria	o__Rhodobacterales	f__Rhodobacteraceae	g__Ruegeria	s__Rhodobacterales_bacterium
EU491673.1.1497	0	0	0	0	0	0	0	0	11	0	5	0	0	0	0	0	0	d__Bacteria	p__Verrucomicrobiota	c__Kiritimatiellae	o__WCHB1-41	f__WCHB1-41	g__WCHB1-41	s__Unclassified
HQ183979.1.1495	0	0	0	0	0	0	0	0	52	0	25	0	0	0	0	0	0	d__Bacteria	p__Planctomycetota	c__Phycisphaerae	o__MSBL9	f__SG8-4	g__SG8-4	s__Unclassified
JN860337.1.1525	0	0	0	0	0	0	0	0	32	0	25	0	0	0	0	0	0	d__Bacteria	p__Planctomycetota	c__Pla4_lineage	o__Pla4_lineage	f__Pla4_lineage	g__Pla4_lineage	s__Unclassified
GU180188.1.1514	0	0	0	0	0	0	0	0	0	0	13	0	0	0	0	0	0	d__Bacteria	p__Spirochaetota	c__Spirochaetia	o__Spirochaetales	f__Spirochaetaceae	g__Spirochaeta	s__Unclassified
GQ262895.1.1301	0	0	0	0	0	0	0	0	0	0	0	0	0	0	0	0	0	d__Bacteria	p__Pseudomonadota	c__Gammaproteobacteria	o__Burkholderiales	f__Nitrosomonadaceae	g__oc32	s__Unclassified
KY190692.1.1432	0	0	0	0	0	0	0	0	0	0	0	0	0	0	0	0	0	d__Bacteria	p__Armatimonadota	c__Fimbriimonadia	o__Fimbriimonadales	f__Fimbriimonadaceae	g__Fimbriimonadaceae	s__Unclassified
FJ516820.1.1419	0	0	0	0	0	0	0	0	0	0	0	0	0	38	0	0	47	d__Bacteria	p__Pseudomonadota	c__Alphaproteobacteria	o__Rhodobacterales	f__Rhodobacteraceae	g__Rubribacterium	s__Unclassified
JN537459.1.1457	0	0	0	0	0	0	0	0	0	0	0	0	0	0	0	0	0	d__Bacteria	p__Verrucomicrobiota	c__Lentisphaeria	o__SS1-B-02-17	f__SS1-B-02-17	g__SS1-B-02-17	s__Unclassified
DQ822454.1.1394	0	0	0	0	0	0	0	0	0	0	0	0	0	0	0	0	0	d__Archaea	p__Halobacterota	c__Halobacteria	o__Halobacterales	f__Haloferacaceae	g__Halorubrum	s__Halorubrum_sp.
KF037321.1.1459	0	0	0	0	0	0	0	0	0	0	0	0	0	0	0	0	0	d__Bacteria	p__Cyanobacteriota	c__Cyanobacteriia	o__Cyanobacteriales	f__Coleofasciculaceae	g__Unclassified	s__Unclassified
KF097514.1.1354	0	0	0	0	0	0	0	0	0	0	0	0	0	0	0	0	0	d__Bacteria	p__Bacteroidota	c__Bacteroidia	o__Chitinophagales	f__Saprospiraceae	g__Unclassified	s__Unclassified
EF690608.1.1440	0	0	0	0	0	0	0	0	0	0	0	0	0	0	0	0	0	d__Archaea	p__Halobacterota	c__Halobacteria	o__Halobacterales	f__Halobacterales	g__Unclassified	s__Unclassified
GQ263976.1.1455	0	0	0	0	0	0	0	0	0	0	0	0	0	0	0	0	0	d__Bacteria	p__Chloroflexota	c__Dehalococcoidia	o__SAR202_clade	f__SAR202_clade	g__SAR202_clade	s__Unclassified
FJ152787.1.1456	0	0	0	0	0	0	0	0	0	0	0	0	0	0	0	0	19	d__Bacteria	p__Chloroflexota	c__Anaerolineae	o__SBR1031	f__A4b	g__A4b	s__Unclassified
FJ638554.1.1442	0	0	0	0	0	0	0	0	0	0	0	35	12	0	0	0	0	d__Bacteria	p__Pseudomonadota	c__Gammaproteobacteria	o__Burkholderiales	f__Hydrogenophilaceae	g__Hydrogenophilus	s__Unclassified
JN501763.1.1400	0	0	0	0	0	0	0	0	0	0	0	0	0	0	8	0	0	d__Bacteria	p__Chloroflexota	c__Anaerolineae	o__Ardenticatenales	f__Unclassified	g__Unclassified	s__Unclassified
FM955644.1.1461	0	0	0	0	0	0	0	0	0	0	0	13	0	0	46	25	11	d__Bacteria	p__Chloroflexota	c__Anaerolineae	o__SJA-15	f__SJA-15	g__SJA-15	s__Unclassified
FR749903.1.1538	0	0	0	0	0	0	0	0	0	0	0	52	0	0	43	0	0	d__Bacteria	p__Spirochaetota	c__Spirochaetia	o__Spirochaetales	f__Spirochaetaceae	g__Spirochaeta	s__Spirochaeta_thermophila
FR852573.1.1357	0	0	0	0	0	0	0	0	0	0	0	0	0	18	0	19	58	d__Archaea	p__Crenarchaeota	c__Bathyarchaeia	o__Bathyarchaeia	f__Bathyarchaeia	g__Bathyarchaeia	s__Unclassified
AY555784.1.1445	0	0	0	0	0	0	0	0	0	0	0	0	0	0	41	54	0	d__Bacteria	p__Acidobacteriota	c__Acidobacteriae	o__PAUC26f	f__PAUC26f	g__PAUC26f	s__Unclassified
FJ172064.1.1432	0	0	0	0	18	38	13	25	0	0	0	0	0	0	0	0	0	d__Bacteria	p__Pseudomonadota	c__Alphaproteobacteria	o__Rhodobacterales	f__Rhodobacteraceae	g__Seohaeicola	s__Unclassified
DQ289897.1.1381	0	0	0	0	0	0	0	0	15	0	0	0	0	0	0	0	0	d__Bacteria	p__Planctomycetota	c__Phycisphaerae	o__Phycisphaerales	f__Phycisphaeraceae	g__Unclassified	s__Unclassified
JN531335.1.1422	0	0	0	0	0	0	0	0	64	0	5	0	0	0	0	0	0	d__Bacteria	p__Planctomycetota	c__Phycisphaerae	o__Phycisphaerales	f__AKAU3564_sediment_group	g__AKAU3564_sediment_group	s__Unclassified
FJ203409.1.1411	0	0	0	0	0	0	0	0	0	94	0	0	0	0	0	0	0	d__Bacteria	p__Pseudomonadota	c__Alphaproteobacteria	o__Rhizobiales	f__Rhizobiaceae	g__Roseitalea	s__Unclassified
HE803887.1.1427	0	0	0	0	0	0	0	0	0	0	0	0	0	29	0	0	47	d__Bacteria	p__Chloroflexota	c__Anaerolineae	o__SBR1031	f__SBR1031	g__SBR1031	s__Unclassified
KP641103.1.1355	0	0	0	0	0	0	0	0	0	0	0	11	0	0	11	0	37	d__Bacteria	p__Chloroflexota	c__Anaerolineae	o__Ardenticatenales	f__Unclassified	g__Unclassified	s__Unclassified
FJ152989.1.1478	0	0	0	0	0	0	0	0	0	0	0	0	0	0	0	0	0	d__Bacteria	p__Actinomycetota	c__Actinobacteria	o__Nitriliruptorales	f__Nitriliruptoraceae	g__Nitriliruptoraceae	s__Unclassified
FN598016.1.1390	0	0	0	0	0	0	0	0	0	0	0	0	0	0	0	0	0	d__Bacteria	p__Deinococcota	c__Deinococci	o__Deinococcales	f__Trueperaceae	g__Truepera	s__Unclassified
JF935192.1.1491	0	0	0	0	0	0	0	0	0	0	0	0	17	77	0	0	0	d__Bacteria	p__Pseudomonadota	c__Gammaproteobacteria	o__Burkholderiales	f__Comamonadaceae	g__Tepidimonas	s__Unclassified
HQ183894.1.1465	0	0	0	0	0	0	0	0	0	0	0	0	0	0	45	36	13	d__Bacteria	p__Chloroflexota	c__Anaerolineae	o__Anaerolineales	f__Anaerolineaceae	g__Bellilinea	s__Unclassified
KJ877479.1.1324	0	0	0	0	0	0	0	0	0	0	0	0	0	0	42	52	0	d__Bacteria	p__Chloroflexota	c__Anaerolineae	o__Anaerolineales	f__Anaerolineaceae	g__Unclassified	s__Unclassified
JQ739052.1.1426	0	0	0	0	0	0	0	0	0	0	0	0	0	0	0	0	94	d__Bacteria	p__Pseudomonadota	c__Gammaproteobacteria	o__Methylococcales	f__Methylomonadaceae	g__Methylomicrobium	s__Unclassified
JN471882.1.1402	19	25	28	12	9	0	0	0	0	0	0	0	0	0	0	0	0	d__Bacteria	p__Bacillota	c__Bacilli	o__Izemoplasmatales	f__Izemoplasmataceae	g__Izimaplasma	s__Unclassified
MH463945.1.1393	0	0	0	0	34	18	17	24	0	0	0	0	0	0	0	0	0	d__Bacteria	p__Pseudomonadota	c__Gammaproteobacteria	o__Burkholderiales	f__Alcaligenaceae	g__GKS98_freshwater_group	s__Bordetella_sp.
FN553575.1.1336	0	0	0	0	0	0	0	0	18	0	12	0	0	0	0	0	0	d__Archaea	p__Euryarchaeota	c__Thermococci	o__Methanofastidiosales	f__Unclassified	g__Unclassified	s__Unclassified
JN539686.1.1408	0	0	0	0	0	0	0	0	44	0	0	0	0	0	0	0	11	d__Bacteria	p__Spirochaetota	c__Spirochaetia	o__Spirochaetales	f__Spirochaetaceae	g__Spirochaeta_2	s__Unclassified
AB722126.1.1646	0	0	0	0	0	0	0	0	0	0	93	0	0	0	0	0	0	d__Bacteria	p__Patescibacteria	c__ABY1	o__Candidatus_Kerfeldbacteria	f__Candidatus_Kerfeldbacteria	g__Candidatus_Kerfeldbacteria	s__Unclassified
JF747926.1.1458	0	0	0	0	0	0	0	0	0	0	6	0	0	0	11	48	13	d__Bacteria	p__Chloroflexota	c__Anaerolineae	o__KZNMV-5-B42	f__KZNMV-5-B42	g__KZNMV-5-B42	s__Unclassified
JN535670.1.1442	0	0	0	0	0	0	0	0	0	0	38	0	0	0	0	0	0	d__Bacteria	p__Planctomycetota	c__Planctomycetes	o__Pirellulales	f__Pirellulaceae	g__Unclassified	s__Unclassified
FN667463.1.1494	0	0	0	0	0	0	0	0	0	0	0	0	0	0	0	0	0	d__Bacteria	p__Bacillota	c__Thermaerobacteria	o__Thermaerobacterales	f__Thermaerobacteraceae	g__Thermaerobacter	s__Unclassified
KT952639.1.1465	0	0	0	0	0	0	0	0	0	0	0	0	0	0	0	0	0	d__Bacteria	p__Planctomycetota	c__Planctomycetes	o__Pirellulales	f__Pirellulaceae	g__Blastopirellula	s__Unclassified
EU487900.1.1531	0	0	0	0	0	0	0	0	0	0	0	0	0	12	0	12	20	d__Bacteria	p__Sva0485	c__Sva0485	o__Sva0485	f__Sva0485	g__Sva0485	s__Unclassified
EU487913.1.1482	0	0	0	0	0	0	0	0	0	0	0	0	0	0	6	0	13	d__Bacteria	p__Chloroflexota	c__Anaerolineae	o__Anaerolineales	f__Anaerolineaceae	g__Unclassified	s__Unclassified
KF268746.1.1414	0	0	0	0	0	0	0	0	0	0	0	0	0	0	0	0	0	d__Bacteria	p__Desulfobacterota	c__Desulfomonilia	o__Desulfomonilales	f__Desulfomonilaceae	g__Desulfomonile	s__Unclassified
HQ697835.1.1469	0	0	0	0	0	0	0	0	0	0	0	0	0	0	0	0	0	d__Bacteria	p__Chloroflexota	c__Anaerolineae	o__Ardenticatenales	f__Unclassified	g__Unclassified	s__Unclassified
AY599912.1.1506	0	0	0	0	0	0	0	0	0	0	0	93	0	0	0	0	0	d__Bacteria	p__Pseudomonadota	c__Alphaproteobacteria	o__Rhizobiales	f__Xanthobacteraceae	g__Afipia	s__Afipia_sp.
GU083692.1.1511	0	0	0	0	0	0	0	0	34	0	0	0	0	0	0	0	0	d__Bacteria	p__Pseudomonadota	c__Gammaproteobacteria	o__Ectothiorhodospirales	f__Ectothiorhodospiraceae	g__Thioalkalivibrio	s__Unclassified
KF271077.1.1377	0	0	0	0	0	0	0	0	41	0	0	0	0	0	0	0	0	d__Bacteria	p__Pseudomonadota	c__Alphaproteobacteria	o__Caulobacterales	f__Hyphomonadaceae	g__Hyphomonas	s__Unclassified
KJ817689.1.1481	0	0	0	0	0	0	0	0	11	0	25	0	0	0	0	0	0	d__Bacteria	p__SAR324_clade(Marine_group_B)	c__SAR324_clade(Marine_group_B)	o__SAR324_clade(Marine_group_B)	f__SAR324_clade(Marine_group_B)	g__SAR324_clade(Marine_group_B)	s__Unclassified
JX122584.1.1377	0	0	0	0	0	0	0	0	0	0	0	51	0	0	0	0	0	d__Bacteria	p__Pseudomonadota	c__Gammaproteobacteria	o__Alteromonadales	f__Alteromonadales_Incertae_Sedis	g__Alkalimonas	s__Alkalimonas_collagenimarina
AY360060.1.1442	0	0	0	0	0	0	0	0	0	0	0	0	0	0	0	0	10	d__Bacteria	p__Pseudomonadota	c__Gammaproteobacteria	o__Ectothiorhodospirales	f__Ectothiorhodospiraceae	g__Thioalkalivibrio	s__Thioalkalivibrio_thiocyanodenitrificans
FJ152890.1.1435	0	0	0	0	0	0	0	0	0	0	0	0	0	0	0	0	0	d__Bacteria	p__Pseudomonadota	c__Alphaproteobacteria	o__Rhodobacterales	f__Rhodobacteraceae	g__Unclassified	s__Unclassified
JN452064.1.1289	0	0	0	0	0	0	0	0	0	0	0	10	0	0	9	0	0	d__Bacteria	p__Chloroflexota	c__Anaerolineae	o__Ardenticatenales	f__Unclassified	g__Unclassified	s__Unclassified
FJ868202.1.1749	0	0	0	0	0	0	0	0	0	0	0	0	0	78	0	0	14	d__Eukaryota	p__Ciliophora	c__Intramacronucleata	o__Conthreep	f__Oligohymenophorea	g__Frontonia	s__Frontonia_subtropica
JQ712420.1.1376	0	0	0	0	0	0	0	0	0	0	0	0	0	92	0	0	0	d__Bacteria	p__Campilobacterota	c__Campylobacteria	o__Campylobacterales	f__Unclassified	g__Unclassified	s__Unclassified
JX000709.1.1399	0	0	0	0	0	0	0	0	0	0	0	0	0	26	0	0	66	d__Archaea	p__Thermoplasmatota	c__Thermoplasmata	o__Marine_Benthic_Group_D_and_DHVEG-1	f__Marine_Benthic_Group_D_and_DHVEG-1	g__Marine_Benthic_Group_D_and_DHVEG-1	s__Unclassified
EF444773.1.1202	0	0	0	0	0	0	0	0	0	0	0	0	0	0	49	43	0	d__Bacteria	p__Chloroflexota	c__Anaerolineae	o__Anaerolineales	f__Anaerolineaceae	g__Unclassified	s__Unclassified
HE974797.1.1465	0	0	0	0	0	0	0	0	0	0	0	0	0	0	71	21	0	d__Bacteria	p__Chloroflexota	c__Anaerolineae	o__Anaerolineales	f__Anaerolineaceae	g__Unclassified	s__Unclassified
KF003210.1.1485	0	0	0	0	0	0	0	0	0	0	0	0	0	0	21	59	12	d__Bacteria	p__Nitrospirota	c__Thermodesulfovibrionia	o__Unclassified	f__Unclassified	g__Unclassified	s__Unclassified
JX434718.1.1204	0	0	0	0	17	19	26	29	0	0	0	0	0	0	0	0	0	d__Bacteria	p__Pseudomonadota	c__Alphaproteobacteria	o__Rhodobacterales	f__Rhodobacteraceae	g__Roseinatronobacter	s__Roseinatronobacter_sp.
EU245308.1.1514	0	0	0	0	0	0	0	0	50	0	0	0	0	0	0	10	16	d__Bacteria	p__Calditrichota	c__Calditrichia	o__Calditrichales	f__Calditrichaceae	g__Calditrichaceae	s__Unclassified
JN482127.1.1420	0	0	0	0	0	0	0	0	26	0	0	0	0	0	0	0	0	d__Bacteria	p__Bacteroidota	c__Bacteroidia	o__Bacteroidales	f__Bacteroidetes_BD2-2	g__Bacteroidetes_BD2-2	s__Unclassified
JN505490.1.1307	0	0	0	0	0	0	0	0	21	0	5	0	0	0	0	0	15	d__Bacteria	p__Planctomycetota	c__Phycisphaerae	o__Pla1_lineage	f__Pla1_lineage	g__Pla1_lineage	s__Unclassified
JN977157.1.1556	0	0	0	0	0	0	0	0	0	0	23	0	0	0	0	0	0	d__Bacteria	p__Chloroflexota	c__Anaerolineae	o__ADurb.Bin180	f__ADurb.Bin180	g__ADurb.Bin180	s__Unclassified
FJ152700.1.1504	0	0	0	0	0	0	0	0	0	0	0	0	0	0	0	0	0	d__Bacteria	p__Pseudomonadota	c__Gammaproteobacteria	o__Gammaproteobacteria_Incertae_Sedis	f__Unclassified_Family	g__Unclassified_Family	s__Unclassified
DQ330138.1.1338	0	0	0	0	0	0	0	0	0	0	0	0	0	20	0	0	18	d__Bacteria	p__Chloroflexota	c__Anaerolineae	o__SBR1031	f__SBR1031	g__SBR1031	s__Unclassified
CP020382.2907208.2908739	0	0	0	0	0	0	0	0	0	0	0	26	2	0	10	0	0	d__Bacteria	p__Bacteroidota	c__Rhodothermia	o__Rhodothermales	f__Rhodothermaceae	g__Rhodothermaceae	s__Rhodothermaceae_bacterium
EU542486.1.1472	0	0	0	0	0	0	0	0	0	0	0	0	0	18	0	0	73	d__Bacteria	p__Chloroflexota	c__Anaerolineae	o__Anaerolineales	f__Anaerolineaceae	g__Unclassified	s__Unclassified
JN825348.1.1338	0	0	0	0	0	0	0	0	0	0	0	0	0	30	0	0	61	d__Bacteria	p__Pseudomonadota	c__Alphaproteobacteria	o__Rhodobacterales	f__Rhodobacteraceae	g__Unclassified	s__Unclassified
KC470865.1.1500	0	0	0	0	0	0	0	0	0	0	0	0	0	0	45	46	0	d__Bacteria	p__Chloroflexota	c__Anaerolineae	o__Anaerolineales	f__Anaerolineaceae	g__Unclassified	s__Unclassified
HM103868.1.923	0	0	0	0	0	0	0	0	70	0	0	0	0	10	0	0	0	d__Archaea	p__Altiarchaeota	c__Altiarchaeia	o__Altiarchaeales	f__Altiarchaeaceae	g__Candidatus_Altiarchaeum	s__Unclassified
JN493132.1.1402	0	0	0	0	0	0	0	0	19	0	0	0	0	0	0	0	25	d__Bacteria	p__Spirochaetota	c__Spirochaetia	o__Spirochaetales	f__Spirochaetaceae	g__Sediminispirochaeta	s__Unclassified
JN428753.1.1438	0	0	0	0	0	0	0	0	0	0	0	0	0	32	0	0	33	d__Bacteria	p__Bacteroidota	c__Bacteroidia	o__Chitinophagales	f__Unclassified	g__Unclassified	s__Unclassified
GQ259293.1.1524	0	0	0	0	0	0	0	0	0	0	0	0	0	0	0	0	54	d__Bacteria	p__Calditrichota	c__Calditrichia	o__Calditrichales	f__Calditrichaceae	g__Calditrichaceae	s__Unclassified
KT453631.1.1355	0	0	0	0	0	0	0	0	0	0	0	0	2	11	19	17	0	d__Bacteria	p__Pseudomonadota	c__Gammaproteobacteria	o__Burkholderiales	f__Hydrogenophilaceae	g__Unclassified	s__Unclassified
AF104215.1.1454	0	0	0	0	0	0	0	0	0	0	0	58	0	13	19	0	0	d__Bacteria	p__Bacillota	c__Clostridia	o__Clostridiales	f__Caloramatoraceae	g__Caloramator	s__Caloramator_coolhaasii
AY605134.1.1487	0	0	0	0	0	0	0	0	66	0	0	0	0	0	0	0	0	d__Bacteria	p__Spirochaetota	c__Spirochaetia	o__Spirochaetales	f__Spirochaetaceae	g__Spirochaeta	s__Unclassified
HQ916509.1.1334	0	0	0	0	0	0	0	0	10	0	0	0	0	0	0	0	11	d__Archaea	p__Thermoplasmatota	c__Thermoplasmata	o__Methanomassiliicoccales	f__Methanomassiliicoccaceae	g__Unclassified	s__Unclassified
JN482024.1.1500	0	0	0	0	0	0	0	0	74	0	0	0	0	0	0	0	0	d__Bacteria	p__Desulfobacterota	c__Desulfobacteria	o__Desulfatiglandales	f__Desulfatiglandaceae	g__Desulfatiglans	s__Unclassified
FPLS01056051.11.1515	0	0	0	0	0	0	0	0	0	0	17	0	0	0	0	0	0	d__Bacteria	p__Actinomycetota	c__Acidimicrobiia	o__Microtrichales	f__Microtrichales	g__Microtrichales	s__Unclassified
FJ543076.1.1492	0	0	0	0	0	0	0	0	0	0	0	0	0	0	0	0	12	d__Bacteria	p__Actinomycetota	c__Acidimicrobiia	o__Actinomarinales	f__Unclassified	g__Unclassified	s__Unclassified
FJ813563.1.1519	0	0	0	0	0	0	0	0	0	0	0	0	0	10	0	0	34	d__Bacteria	p__Spirochaetota	c__Spirochaetia	o__Spirochaetales	f__Spirochaetaceae	g__Spirochaeta	s__Unclassified
HQ845888.1.1389	0	0	0	0	0	0	0	0	0	0	0	0	0	0	0	0	0	d__Bacteria	p__Nitrospirota	c__Thermodesulfovibrionia	o__Unclassified	f__Unclassified	g__Unclassified	s__Unclassified
KX097130.1.1467	0	0	0	0	0	0	0	0	0	0	0	0	0	0	0	0	73	d__Bacteria	p__Chloroflexota	c__Anaerolineae	o__Ardenticatenales	f__Unclassified	g__Unclassified	s__Unclassified
MG597032.1.1478	0	0	0	0	0	0	0	0	0	0	0	0	0	11	0	0	0	d__Bacteria	p__Pseudomonadota	c__Alphaproteobacteria	o__Micavibrionales	f__Unclassified	g__Unclassified	s__Unclassified
JX434241.1.1506	0	0	0	0	0	0	0	0	0	0	0	0	0	0	0	0	0	d__Bacteria	p__Deferrisomatota	c__Defferrisomatia	o__Defferrisomatales	f__Defferrisomataceae	g__Deferrisoma	s__Unclassified
HM243906.1.1459	0	0	0	0	0	0	0	0	0	0	0	0	0	0	0	14	64	d__Bacteria	p__Chloroflexota	c__Anaerolineae	o__Ardenticatenales	f__Unclassified	g__Unclassified	s__Unclassified
JN977401.1.1553	0	0	0	0	0	0	0	0	0	0	0	0	0	0	14	75	0	d__Bacteria	p__Sva0485	c__Sva0485	o__Sva0485	f__Sva0485	g__Sva0485	s__Unclassified
KT453617.1.1383	0	0	0	0	0	0	0	0	0	0	0	0	0	0	56	33	0	d__Bacteria	p__Schekmanbacteria	c__Schekmanbacteria	o__Schekmanbacteria	f__Schekmanbacteria	g__Schekmanbacteria	s__Unclassified
GU302443.1.1454	0	0	0	0	0	0	0	0	27	0	0	0	0	19	0	0	29	d__Bacteria	p__Chloroflexota	c__Dehalococcoidia	o__GIF9	f__AB-539-J10	g__AB-539-J10	s__Unclassified
JN532838.1.1501	0	0	0	0	0	0	0	0	14	0	17	0	0	0	0	0	0	d__Bacteria	p__Bacillota	c__Sulfobacillia	o__Sulfobacillales	f__Sulfobacillaceae	g__Unclassified	s__Unclassified
KM019986.1.1462	0	0	0	0	0	0	0	0	17	0	0	0	0	0	0	0	0	d__Bacteria	p__Cyanobacteriota	c__Cyanobacteriia	o__Cyanobacteriales	f__Xenococcaceae	g__Pleurocapsa_PCC-7319	s__Stanieria_cyanosphaera
FJ516938.1.1448	0	0	0	0	0	0	0	0	0	0	0	0	0	0	0	0	0	d__Bacteria	p__Pseudomonadota	c__Alphaproteobacteria	o__Puniceispirillales	f__Unclassified	g__Unclassified	s__Unclassified
JN825354.1.1333	0	0	0	0	0	0	0	0	0	0	0	0	0	0	0	0	0	d__Bacteria	p__Pseudomonadota	c__Alphaproteobacteria	o__Rhodobacterales	f__Rhodobacteraceae	g__Unclassified	s__Unclassified
KX177235.1.1437	0	0	0	0	0	0	0	0	0	0	0	0	0	0	0	0	0	d__Bacteria	p__Planctomycetota	c__Phycisphaerae	o__Phycisphaerales	f__Phycisphaeraceae	g__SM1A02	s__Unclassified
LC124532.1.1449	0	0	0	0	0	0	0	0	0	0	0	0	0	0	0	0	22	d__Bacteria	p__Nitrospirota	c__Thermodesulfovibrionia	o__Unclassified	f__Unclassified	g__Unclassified	s__Unclassified
AM943121.1.1401	0	0	0	0	0	0	0	0	0	0	0	0	0	0	0	0	0	d__Bacteria	p__Pseudomonadota	c__Gammaproteobacteria	o__Ectothiorhodospirales	f__Ectothiorhodospiraceae	g__Ectothiorhodospira	s__Ectothiorhodospira_variabilis
JN437760.1.1459	0	0	0	0	0	0	0	0	0	0	0	0	0	0	0	0	0	d__Bacteria	p__Verrucomicrobiota	c__Verrucomicrobiae	o__Opitutales	f__Puniceicoccaceae	g__Cerasicoccus	s__Unclassified
KY228984.1.1390	0	0	0	0	0	0	0	0	0	0	0	0	0	0	0	0	0	d__Bacteria	p__Pseudomonadota	c__Alphaproteobacteria	o__Kiloniellales	f__Kiloniellaceae	g__Pelagibius	s__Pelagibius_litoralis
EU035934.1.1506	0	0	0	0	0	0	0	0	0	0	0	0	0	0	20	0	0	d__Bacteria	p__Pseudomonadota	c__Gammaproteobacteria	o__Nitrosococcales	f__Nitrosococcaceae	g__AqS1	s__Unclassified
AM935472.1.1379	0	0	0	0	0	0	0	0	0	0	0	88	0	0	0	0	0	d__Bacteria	p__Acidobacteriota	c__Subgroup_22	o__Subgroup_22	f__Subgroup_22	g__Subgroup_22	s__Unclassified
KY609442.1.1487	0	0	0	0	0	0	0	0	0	0	0	88	0	0	0	0	0	d__Bacteria	p__Chloroflexota	c__Chloroflexi	o__Chloroflexi	f__Chloroflexi	g__Chloroflexi	s__Unclassified
KT308440.1.1462	0	0	0	0	0	0	0	0	0	0	0	0	10	55	0	0	23	d__Bacteria	p__Pseudomonadota	c__Gammaproteobacteria	o__Burkholderiales	f__Hydrogenophilaceae	g__Unclassified	s__Unclassified
EU283575.1.1322	0	0	0	0	0	0	0	0	0	0	0	0	0	23	0	0	65	d__Bacteria	p__Chloroflexota	c__Anaerolineae	o__Anaerolineales	f__Anaerolineaceae	g__Unclassified	s__Unclassified
JX240744.1.1498	0	0	0	0	0	0	0	0	0	0	0	0	0	46	0	27	15	d__Bacteria	p__Pseudomonadota	c__Gammaproteobacteria	o__WN-HWB-116	f__WN-HWB-116	g__WN-HWB-116	s__Unclassified
EU245294.1.1490	0	0	0	0	0	0	0	0	35	0	0	0	0	0	0	0	0	d__Bacteria	p__Spirochaetota	c__Spirochaetia	o__Spirochaetales	f__Spirochaetaceae	g__Spirochaeta_2	s__Unclassified
JN444816.1.1456	0	0	0	0	0	0	0	0	12	0	0	0	0	0	9	30	19	d__Bacteria	p__Desulfobacterota	c__Desulfobacteria	o__Desulfatiglandales	f__Desulfatiglandaceae	g__Desulfatiglans	s__Unclassified
JN496159.1.1377	0	0	0	0	0	0	0	0	0	0	0	0	0	0	0	0	0	d__Bacteria	p__Verrucomicrobiota	c__Lentisphaeria	o__Oligosphaerales	f__Lenti-02	g__Lenti-02	s__Unclassified
JN495133.1.1452	0	0	0	0	0	0	0	0	0	0	0	0	0	0	0	0	0	d__Bacteria	p__Spirochaetota	c__Spirochaetia	o__Spirochaetales	f__Spirochaetaceae	g__Spirochaeta	s__Unclassified
AMFO01002406.8367.9873	0	0	0	0	0	0	0	0	0	0	0	0	0	0	0	0	0	d__Bacteria	p__Actinomycetota	c__Acidimicrobiia	o__Actinomarinales	f__Unclassified	g__Unclassified	s__microbial_mat
KJ817585.1.1454	0	0	0	0	0	0	0	0	0	0	0	0	0	0	0	0	0	d__Bacteria	p__Pseudomonadota	c__Alphaproteobacteria	o__Unclassified	f__Unclassified	g__Unclassified	s__Unclassified
DQ811847.1.1491	0	0	0	0	0	0	0	0	0	0	0	0	0	13	0	0	29	d__Bacteria	p__Pseudomonadota	c__Gammaproteobacteria	o__Ectothiorhodospirales	f__Thioalkalispiraceae	g__Thiohalophilus	s__Unclassified
JX521627.1.1451	0	0	0	0	0	0	0	0	0	0	0	0	6	62	0	0	0	d__Bacteria	p__Patescibacteria	c__Gracilibacteria	o__JGI_0000069-P22	f__JGI_0000069-P22	g__JGI_0000069-P22	s__Unclassified
FN356315.1.1513	0	0	0	0	0	0	0	0	0	0	0	11	0	0	17	0	0	d__Bacteria	p__Desulfobacterota	c__Syntrophobacteria	o__Syntrophobacterales	f__Syntrophobacteraceae	g__Desulfacinum	s__Unclassified
AF027014.1.1472	0	0	0	0	0	0	0	0	0	0	0	10	0	0	37	40	0	d__Bacteria	p__Actinomycetota	c__RBG-16-55-12	o__RBG-16-55-12	f__RBG-16-55-12	g__RBG-16-55-12	s__Unclassified
AB780932.1.1443	0	0	0	0	0	0	0	0	0	0	0	0	0	17	0	0	70	d__Bacteria	p__Chloroflexota	c__Anaerolineae	o__Caldilineales	f__Caldilineaceae	g__Unclassified	s__Unclassified
HE648181.1.1485	0	0	0	0	0	0	0	0	0	0	0	0	0	15	0	0	72	d__Bacteria	p__Nitrospirota	c__Thermodesulfovibrionia	o__Unclassified	f__Unclassified	g__Unclassified	s__Unclassified
DQ223076.1.1350	0	0	0	0	0	0	0	0	0	0	0	0	0	0	15	72	0	d__Bacteria	p__Chloroflexota	c__Dehalococcoidia	o__GIF9	f__GIF9	g__GIF9	s__Unclassified
FN553579.1.1440	0	0	0	0	0	0	0	0	0	0	0	0	0	0	0	87	0	d__Archaea	p__Thermoplasmatota	c__Thermoplasmata	o__JdFR-43	f__JdFR-43	g__JdFR-43	s__Unclassified
FJ744965.1.1355	9	0	0	0	42	0	15	20	0	0	0	0	0	0	0	0	0	d__Bacteria	p__Actinomycetota	c__Actinobacteria	o__PeM15	f__PeM15	g__PeM15	s__Unclassified
GQ199615.1.1467	0	0	0	10	21	19	16	20	0	0	0	0	0	0	0	0	0	d__Bacteria	p__Actinomycetota	c__Actinobacteria	o__Micrococcales	f__Micrococcaceae	g__Arthrobacter	s__Arthrobacter_sp.
GQ246298.1.1538	0	0	0	0	0	0	0	0	24	0	0	0	0	0	0	0	0	d__Bacteria	p__Verrucomicrobiota	c__Kiritimatiellae	o__WCHB1-41	f__WCHB1-41	g__WCHB1-41	s__Unclassified
JN509981.1.1481	0	0	0	0	0	0	0	0	23	0	0	0	0	0	0	0	14	d__Bacteria	p__Spirochaetota	c__Spirochaetia	o__Spirochaetales	f__Spirochaetaceae	g__Sediminispirochaeta	s__Unclassified
JN825445.1.1369	0	0	0	0	0	0	0	0	13	0	0	0	0	0	0	0	0	d__Bacteria	p__Acidobacteriota	c__Acidobacteriae	o__Bryobacterales	f__Bryobacteraceae	g__Bryobacter	s__Unclassified
AJ583209.1.1384	0	0	0	0	0	0	0	0	0	0	9	0	0	13	0	0	34	d__Bacteria	p__Acidobacteriota	c__Aminicenantia	o__Aminicenantales	f__Aminicenantales	g__Aminicenantales	s__Unclassified
JX272001.1.1535	0	0	0	0	0	0	0	0	0	0	0	0	0	0	0	0	0	d__Bacteria	p__Patescibacteria	c__Saccharimonadia	o__Saccharimonadales	f__Saccharimonadales	g__Saccharimonadales	s__Unclassified
AF288157.1.1529	0	0	0	0	0	0	0	0	0	0	0	0	3	0	0	0	0	d__Bacteria	p__Pseudomonadota	c__Gammaproteobacteria	o__Alteromonadales	f__Marinobacteraceae	g__Marinobacter	s__Marinobacter_lutaoensis
KC763859.1.1308	0	0	0	0	0	0	0	0	0	0	0	0	2	74	0	0	10	d__Bacteria	p__Pseudomonadota	c__Gammaproteobacteria	o__Thiomicrospirales	f__Thiomicrospiraceae	g__Thiomicrospira	s__Unclassified
FJ649529.1.1472	0	0	0	0	0	0	0	0	0	0	0	0	0	0	45	41	0	d__Archaea	p__Crenarchaeota	c__Bathyarchaeia	o__Bathyarchaeia	f__Bathyarchaeia	g__Bathyarchaeia	s__Unclassified
KC682085.1.1423	0	0	0	0	0	0	0	0	0	0	0	0	0	0	20	66	0	d__Archaea	p__Crenarchaeota	c__Bathyarchaeia	o__Bathyarchaeia	f__Bathyarchaeia	g__Bathyarchaeia	s__Unclassified
KP763254.1.1477	0	0	0	0	0	0	0	0	0	0	0	0	0	0	39	47	0	d__Bacteria	p__Nitrospirota	c__Thermodesulfovibrionia	o__Unclassified	f__Unclassified	g__Unclassified	s__Unclassified
JN431420.1.1406	32	18	11	24	0	0	0	0	0	0	0	0	0	0	0	0	0	d__Bacteria	p__Bdellovibrionota	c__Bdellovibrionia	o__Bdellovibrionales	f__Bdellovibrionaceae	g__OM27_clade	s__Unclassified
AM176876.1.1451	0	0	0	0	0	0	0	0	12	0	0	0	0	0	0	0	40	d__Bacteria	p__Pseudomonadota	c__Gammaproteobacteria	o__Chromatiales	f__Chromatiaceae	g__Unclassified	s__Unclassified
GU189004.1.1494	0	0	0	0	0	0	0	0	17	0	19	0	0	0	0	0	17	d__Bacteria	p__Bacillota	c__D8A-2	o__D8A-2	f__D8A-2	g__D8A-2	s__Unclassified
KT122333.1.1491	0	0	0	0	0	0	0	0	13	0	0	0	0	0	0	0	0	d__Bacteria	p__Bacteroidota	c__Bacteroidia	o__Bacteroidales	f__SB-5	g__SB-5	s__Unclassified
FJ748768.1.1535	0	0	0	0	0	0	0	0	0	0	13	0	0	17	0	0	19	d__Bacteria	p__Verrucomicrobiota	c__Kiritimatiellae	o__WCHB1-41	f__WCHB1-41	g__WCHB1-41	s__Unclassified
JN436205.1.1370	0	0	0	0	0	0	0	0	0	0	6	0	0	0	0	0	0	d__Bacteria	p__Bacteroidota	c__Bacteroidia	o__Chitinophagales	f__Unclassified	g__Unclassified	s__Unclassified
AF458287.1.1439	0	0	0	0	0	0	0	0	0	0	0	0	2	12	0	0	0	d__Bacteria	p__Campilobacterota	c__Campylobacteria	o__Campylobacterales	f__Arcobacteraceae	g__Arcobacteraceae	s__Unclassified
JF775634.1.1511	0	0	0	0	0	0	0	0	0	0	0	0	0	12	6	11	32	d__Bacteria	p__Actinomycetota	c__Thermoleophilia	o__Gaiellales	f__Unclassified	g__Unclassified	s__Unclassified
JX133621.1.1476	0	0	0	0	0	0	0	0	0	0	0	0	0	0	0	0	0	d__Bacteria	p__Actinomycetota	c__Acidimicrobiia	o__Microtrichales	f__Ilumatobacteraceae	g__Unclassified	s__Unclassified
JN825409.1.1343	0	0	0	0	0	0	0	0	0	0	0	0	0	0	0	0	0	d__Bacteria	p__Pseudomonadota	c__Alphaproteobacteria	o__Rhizobiales	f__Rhizobiales_Incertae_Sedis	g__Dichotomicrobium	s__Unclassified
JN860339.1.1456	0	0	0	0	0	0	0	0	0	0	0	0	0	0	0	0	0	d__Bacteria	p__Planctomycetota	c__Phycisphaerae	o__Phycisphaerales	f__Phycisphaeraceae	g__SM1A02	s__Unclassified
JX227442.1.1522	0	0	0	0	0	0	0	0	0	0	0	0	0	0	0	0	0	d__Bacteria	p__Myxococcota	c__Polyangia	o__Polyangiales	f__Sandaracinaceae	g__Unclassified	s__Unclassified
DQ298334.1.1413	0	0	0	0	0	0	0	0	0	0	0	0	0	0	0	0	0	d__Bacteria	p__Acidobacteriota	c__Thermoanaerobaculia	o__Thermoanaerobaculales	f__Thermoanaerobaculaceae	g__Subgroup_10	s__Unclassified
JN494684.1.1446	0	0	0	0	0	0	0	0	0	0	0	12	0	0	13	0	0	d__Bacteria	p__Chloroflexota	c__Anaerolineae	o__Ardenticatenales	f__Unclassified	g__Unclassified	s__Unclassified
JN825478.1.1373	0	0	0	0	0	0	0	0	0	0	0	18	0	0	0	0	0	d__Bacteria	p__Chloroflexota	c__Anaerolineae	o__SBR1031	f__SBR1031	g__SBR1031	s__Unclassified
KY317928.1.1572	0	0	0	0	0	0	0	0	0	0	0	45	0	12	0	0	0	d__Bacteria	p__Bacillota	c__Bacilli	o__Bacillales	f__Bacillaceae	g__Bacillus	s__Bacillus_sp.
HM126688.1.1459	0	0	0	0	0	0	0	0	0	0	0	63	0	22	0	0	0	d__Bacteria	p__Pseudomonadota	c__Gammaproteobacteria	o__Alteromonadales	f__Alteromonadaceae	g__Alishewanella	s__Unclassified
KF177711.1.1697	0	0	0	0	0	0	0	0	0	0	0	0	0	61	0	0	24	d__Eukaryota	p__Diatomea	c__Bacillariophyceae	o__Bacillariophyceae	f__Bacillariophyceae	g__Amphora	s__Bacillariophyta_sp.
KJ817732.1.1469	0	0	0	0	0	0	0	0	0	0	0	0	0	16	0	0	69	d__Bacteria	p__Chloroflexota	c__Anaerolineae	o__Anaerolineales	f__Anaerolineaceae	g__Unclassified	s__Unclassified
FJ167474.1.1457	0	0	0	0	0	0	0	0	0	0	0	0	0	0	19	66	0	d__Bacteria	p__Chloroflexota	c__Anaerolineae	o__SBR1031	f__SBR1031	g__SBR1031	s__Unclassified
JN463849.1.1423	0	0	0	0	0	0	0	0	10	0	10	0	0	0	0	0	24	d__Bacteria	p__Spirochaetota	c__Spirochaetia	o__Spirochaetales	f__Spirochaetaceae	g__Spirochaeta_2	s__Unclassified
HQ120058.1.1489	0	0	0	0	0	0	0	0	0	0	0	0	0	0	0	0	0	d__Bacteria	p__Bacteroidota	c__Bacteroidia	o__Cytophagales	f__MWH-CFBk5	g__MWH-CFBk5	s__Unclassified
EU385962.1.1481	0	0	0	0	0	0	0	0	0	0	0	0	0	0	13	41	0	d__Bacteria	p__MBNT15	c__MBNT15	o__MBNT15	f__MBNT15	g__MBNT15	s__Unclassified
KF836160.1.1509	0	0	0	0	0	0	0	0	0	0	0	0	0	0	0	0	0	d__Bacteria	p__Pseudomonadota	c__Gammaproteobacteria	o__Nitrococcales	f__Nitrococcales_Incertae_Sedis	g__Methylonatrum	s__Unclassified
KM263548.1.1525	0	0	0	0	0	0	0	0	0	0	0	23	0	0	22	0	17	d__Bacteria	p__Calditrichota	c__Calditrichia	o__Calditrichales	f__Calditrichaceae	g__Calorithrix	s__bacterium_enrichment
DQ432370.1.1442	0	0	0	0	0	0	0	0	0	0	0	0	0	0	0	0	0	d__Bacteria	p__Pseudomonadota	c__Alphaproteobacteria	o__Rhodobacterales	f__Rhodobacteraceae	g__Rhodobaculum	s__Unclassified
AB807386.1.1466	0	0	0	0	0	0	0	0	0	0	0	0	0	0	0	0	0	d__Bacteria	p__Dependentiae	c__Babeliae	o__Babeliales	f__Babeliales	g__Babeliales	s__Unclassified
EU048689.1.1505	0	0	0	0	0	0	0	0	0	0	0	0	0	0	24	0	0	d__Bacteria	p__Planctomycetota	c__Phycisphaerae	o__mle1-8	f__mle1-8	g__mle1-8	s__Unclassified
JQ733906.809.2351	0	0	0	0	0	0	0	0	0	0	0	0	0	0	47	0	0	d__Bacteria	p__Chloroflexota	c__Anaerolineae	o__Caldilineales	f__Caldilineaceae	g__Litorilinea	s__Litorilinea_aerophila
MH532526.1.1485	0	0	0	0	0	0	0	0	0	0	0	0	0	0	0	0	0	d__Bacteria	p__Bacteroidota	c__Bacteroidia	o__Cytophagales	f__Cyclobacteriaceae	g__Algoriphagus	s__Algoriphagus_sp.
KP091144.1.1531	0	0	0	0	0	0	0	0	0	0	0	75	0	0	9	0	0	d__Bacteria	p__Verrucomicrobiota	c__Omnitrophia	o__Omnitrophales	f__Omnitrophaceae	g__Candidatus_Omnitrophus	s__Unclassified
JN685504.1.1473	0	0	0	0	0	0	0	0	0	0	0	0	17	67	0	0	0	d__Bacteria	p__Pseudomonadota	c__Alphaproteobacteria	o__Rhizobiales	f__Stappiaceae	g__Pannonibacter	s__Unclassified
FJ623360.1.1430	0	0	0	12	0	0	0	9	0	0	0	0	0	31	0	0	0	d__Bacteria	p__Patescibacteria	c__Gracilibacteria	o__Absconditabacteriales_(SR1)	f__Absconditabacteriales_(SR1)	g__Absconditabacteriales_(SR1)	s__Unclassified
EU800024.1.1281	0	0	0	0	20	17	14	32	0	0	0	0	0	0	0	0	0	d__Bacteria	p__Actinomycetota	c__Acidimicrobiia	o__Microtrichales	f__Ilumatobacteraceae	g__Unclassified	s__Unclassified
JN825499.1.1398	0	0	0	0	0	0	0	0	20	0	0	0	0	0	0	0	0	d__Bacteria	p__Pseudomonadota	c__Gammaproteobacteria	o__Competibacterales	f__Competibacteraceae	g__Candidatus_Competibacter	s__Unclassified
CU921946.1.1316	0	0	0	0	0	0	0	0	0	0	5	10	0	0	11	57	0	d__Bacteria	p__Chloroflexota	c__Anaerolineae	o__ADurb.Bin180	f__ADurb.Bin180	g__ADurb.Bin180	s__Unclassified
FJ516930.1.1526	0	0	0	0	0	0	0	0	0	0	8	0	0	0	0	0	10	d__Bacteria	p__Desulfobacterota	c__Desulfobacteria	o__Desulfobacterales	f__Desulfosarcinaceae	g__Sva0081_sediment_group	s__Unclassified
GU220761.1.1458	0	0	0	0	0	0	0	0	0	0	5	0	0	0	0	0	0	d__Bacteria	p__Planctomycetota	c__Phycisphaerae	o__Phycisphaerales	f__Phycisphaeraceae	g__SM1A02	s__Unclassified
MG601758.1.1455	0	0	0	0	0	0	0	0	0	0	0	0	0	0	0	0	0	d__Bacteria	p__Pseudomonadota	c__Alphaproteobacteria	o__Caulobacterales	f__Hyphomonadaceae	g__Oceanicaulis	s__Marinicauda_sp.
GU061263.1.1420	0	0	0	0	0	0	0	0	0	0	0	0	0	0	0	0	0	d__Bacteria	p__Bacteroidota	c__Bacteroidia	o__Flavobacteriales	f__Cryomorphaceae	g__Unclassified	s__Unclassified
EF205471.1.1404	0	0	0	0	0	0	0	0	0	0	0	0	0	0	0	0	0	d__Bacteria	p__Chloroflexota	c__Chloroflexia	o__Chloroflexales	f__Chloroflexaceae	g__Candidatus_Chlorothrix	s__Unclassified
AB630806.1.1444	0	0	0	0	0	0	0	0	0	0	0	0	0	0	0	0	0	d__Bacteria	p__Bacteroidota	c__Bacteroidia	o__Flavobacteriales	f__Cryomorphaceae	g__Cryomorpha	s__Unclassified
EU373477.1.1405	0	0	0	0	0	0	0	0	0	0	0	0	0	0	0	0	0	d__Bacteria	p__Cyanobacteriota	c__Cyanobacteriia	o__Chloroplast	f__Chloroplast	g__Chloroplast	s__Euglena_carterae
FR828475.1.1462	0	0	0	0	0	0	0	0	0	0	0	0	0	0	0	0	0	d__Bacteria	p__Pseudomonadota	c__Gammaproteobacteria	o__Burkholderiales	f__Nitrosomonadaceae	g__Nitrosomonas	s__Nitrosomonas_halophila
FJ152946.1.1425	0	0	0	0	0	0	0	0	0	0	0	0	0	0	0	0	0	d__Bacteria	p__Actinomycetota	c__Actinobacteria	o__Nitriliruptorales	f__Nitriliruptoraceae	g__Nitriliruptoraceae	s__Unclassified
AY297974.1.1403	0	0	0	0	0	0	0	0	0	0	0	23	0	0	11	12	0	d__Bacteria	p__Planctomycetota	c__Planctomycetes	o__Pirellulales	f__Pirellulaceae	g__Thermogutta	s__Unclassified
KM410330.1.1279	0	0	0	0	0	0	0	0	0	0	0	0	2	10	6	50	0	d__Bacteria	p__Armatimonadota	c__Chthonomonadetes	o__Chthonomonadales	f__Chthonomonadales	g__Chthonomonadales	s__Unclassified
AB183862.1.1478	0	0	0	0	0	0	0	0	0	0	0	16	0	0	55	12	0	d__Bacteria	p__Armatimonadota	c__Unclassified	o__Unclassified	f__Unclassified	g__Unclassified	s__Unclassified
DQ786167.1.1459	0	0	0	0	0	0	0	0	0	0	0	18	15	50	0	0	0	d__Bacteria	p__Cyanobacteriota	c__Cyanobacteriia	o__Phormidesmiales	f__Nodosilineaceae	g__Halomicronema_TFEP1	s__filamentous_cyanobacterium
MF040331.1.1492	0	0	0	0	0	0	0	0	0	0	0	13	0	70	0	0	0	d__Bacteria	p__Pseudomonadota	c__Gammaproteobacteria	o__Burkholderiales	f__Neisseriaceae	g__Unclassified	s__Unclassified
EU246235.1.1494	0	0	0	0	0	0	0	0	0	0	0	0	0	16	0	0	67	d__Bacteria	p__Bacteroidota	c__Bacteroidia	o__Chitinophagales	f__Saprospiraceae	g__Phaeodactylibacter	s__Unclassified
JN207193.1.1263	0	0	0	0	0	0	0	0	0	0	0	0	0	13	7	31	32	d__Bacteria	p__Acidobacteriota	c__Acidobacteriae	o__PAUC26f	f__PAUC26f	g__PAUC26f	s__Unclassified
KM071730.1.1476	0	0	0	0	0	0	0	0	0	0	0	0	0	0	83	0	0	d__Bacteria	p__Chloroflexota	c__Anaerolineae	o__Anaerolineales	f__Anaerolineaceae	g__Unclassified	s__Unclassified
HM129816.1.1450	0	0	0	0	18	22	17	25	0	0	0	0	0	0	0	0	0	d__Bacteria	p__Actinomycetota	c__Acidimicrobiia	o__Microtrichales	f__Ilumatobacteraceae	g__Unclassified	s__Unclassified
EU283503.1.1355	0	0	0	0	0	0	0	0	0	0	7	0	0	0	0	0	0	d__Bacteria	p__Bacteroidota	c__Bacteroidia	o__Cytophagales	f__Cyclobacteriaceae	g__Shivajiella	s__Unclassified
FJ516906.1.1492	0	0	0	0	0	0	0	0	0	0	6	0	0	0	0	0	0	d__Bacteria	p__Bacteroidota	c__Bacteroidia	o__Sphingobacteriales	f__Lentimicrobiaceae	g__Lentimicrobiaceae	s__Unclassified
FO082060.4083408.4084930	0	0	0	0	0	0	0	0	0	0	0	0	0	0	0	0	20	d__Bacteria	p__Pseudomonadota	c__Gammaproteobacteria	o__Methylococcales	f__Methylomonadaceae	g__Methylomicrobium	s__Methylomicrobium_alcaliphilum
GU291861.1.1373	0	0	0	0	0	0	0	0	0	0	0	0	0	0	0	0	0	d__Bacteria	p__Bacteroidota	c__Bacteroidia	o__Cytophagales	f__Cyclobacteriaceae	g__Cyclobacterium	s__Cyclobacterium_sp.
JN536043.1.1432	0	0	0	0	0	0	0	0	0	0	0	0	0	0	0	0	0	d__Bacteria	p__Chloroflexota	c__Anaerolineae	o__SBR1031	f__SBR1031	g__SBR1031	s__Unclassified
JF830143.1.1501	0	0	0	0	0	0	0	0	0	0	0	0	0	0	0	0	0	d__Bacteria	p__Pseudomonadota	c__Gammaproteobacteria	o__Burkholderiales	f__Nitrosomonadaceae	g__Nitrosomonas	s__Unclassified
JN825423.1.1398	0	0	0	0	0	0	0	0	0	0	0	0	0	0	0	0	0	d__Bacteria	p__Bacteroidota	c__Bacteroidia	o__Cytophagales	f__Cyclobacteriaceae	g__Unclassified	s__Unclassified
MHLE01000021.4132.5633	0	0	0	0	0	0	0	0	0	0	0	82	0	0	0	0	0	d__Bacteria	p__Patescibacteria	c__Parcubacteria	o__Candidatus_Liptonbacteria	f__Candidatus_Liptonbacteria	g__Candidatus_Liptonbacteria	s__Candidatus_Liptonbacteria
JQ088328.1.1514	0	0	0	0	0	0	0	0	0	0	0	0	17	65	0	0	0	d__Bacteria	p__Desulfobacterota	c__Desulfovibrionia	o__Desulfovibrionales	f__Desulfovibrionaceae	g__Desulfovibrio	s__Unclassified
FJ516851.1.1428	0	0	0	0	0	0	0	0	0	0	0	0	0	71	0	0	11	d__Bacteria	p__Pseudomonadota	c__Alphaproteobacteria	o__Rhodobacterales	f__Rhodobacteraceae	g__Limibaculum	s__Unclassified
LC167090.1.1468	0	0	0	0	0	0	0	0	0	0	0	0	0	82	0	0	0	d__Bacteria	p__Pseudomonadota	c__Gammaproteobacteria	o__Thiomicrospirales	f__Thiomicrospiraceae	g__Thiomicrorhabdus	s__Thiomicrospira_sp.
KX933250.1.1378	10	0	0	0	22	14	21	14	0	0	0	0	0	0	0	0	0	d__Bacteria	p__Actinomycetota	c__Actinobacteria	o__PeM15	f__PeM15	g__PeM15	s__Unclassified
FJ612131.1.1492	0	0	0	0	24	16	17	24	0	0	0	0	0	0	0	0	0	d__Bacteria	p__Pseudomonadota	c__Gammaproteobacteria	o__Burkholderiales	f__Alcaligenaceae	g__GKS98_freshwater_group	s__Unclassified
KJ590608.1.1524	0	0	0	0	0	0	0	0	0	0	6	0	0	0	0	0	0	d__Bacteria	p__Gemmatimonadota	c__BD2-11_terrestrial_group	o__BD2-11_terrestrial_group	f__BD2-11_terrestrial_group	g__BD2-11_terrestrial_group	s__Unclassified
FJ153023.1.1435	0	0	0	0	0	0	0	0	0	0	0	0	0	0	0	0	0	d__Bacteria	p__Chloroflexota	c__JG30-KF-CM66	o__JG30-KF-CM66	f__JG30-KF-CM66	g__JG30-KF-CM66	s__Unclassified
KC432329.1.1330	0	0	0	0	0	0	0	0	0	0	0	0	0	0	0	0	0	d__Bacteria	p__Planctomycetota	c__Planctomycetes	o__Planctomycetales	f__Rubinisphaeraceae	g__Planctomicrobium	s__Unclassified
MG264254.1.1330	0	0	0	0	0	0	0	0	0	0	0	0	0	0	0	0	0	d__Bacteria	p__Pseudomonadota	c__Alphaproteobacteria	o__Rhodobacterales	f__Rhodobacteraceae	g__Roseovarius	s__Roseovarius_azorensis
LN572471.1.1348	0	0	0	0	0	0	0	0	0	0	0	0	0	0	0	0	0	d__Bacteria	p__Pseudomonadota	c__Alphaproteobacteria	o__Tistrellales	f__Geminicoccaceae	g__Unclassified	s__Unclassified
JF809695.1.1384	0	0	0	0	0	0	0	0	0	0	0	0	0	0	0	0	0	d__Bacteria	p__Actinomycetota	c__Acidimicrobiia	o__Actinomarinales	f__Unclassified	g__Unclassified	s__Unclassified
AB478660.1.1487	0	0	0	0	0	0	0	0	0	0	0	0	0	0	0	0	0	d__Bacteria	p__Chloroflexota	c__Anaerolineae	o__SBR1031	f__A4b	g__A4b	s__Unclassified
HQ727652.1.1476	0	0	0	0	0	0	0	0	0	0	0	0	0	0	39	22	0	d__Bacteria	p__Chloroflexota	c__Anaerolineae	o__Anaerolineales	f__Anaerolineaceae	g__Unclassified	s__Unclassified
JQ245684.1.1332	0	0	0	0	0	0	0	0	0	0	0	0	0	28	0	0	53	d__Archaea	p__Thermoplasmatota	c__Thermoplasmata	o__Methanomassiliicoccales	f__Unclassified	g__Unclassified	s__Unclassified
KC541032.1.1560	0	0	0	0	0	0	0	0	0	0	0	0	0	0	33	48	0	d__Bacteria	p__Desulfobacterota	c__Unclassified	o__Unclassified	f__Unclassified	g__Unclassified	s__Unclassified
EU283571.1.1333	0	0	0	0	0	0	0	0	0	0	0	0	0	0	0	0	81	d__Bacteria	p__Chloroflexota	c__Anaerolineae	o__Anaerolineales	f__Anaerolineaceae	g__Unclassified	s__Unclassified
HM799068.1.1401	0	0	0	0	15	23	22	20	0	0	0	0	0	0	0	0	0	d__Bacteria	p__Pseudomonadota	c__Alphaproteobacteria	o__Caulobacterales	f__Caulobacteraceae	g__Brevundimonas	s__Unclassified
GQ139161.1.1345	0	0	0	0	0	0	0	0	28	0	6	0	0	0	0	0	0	d__Bacteria	p__Bacteroidota	c__Bacteroidia	o__Bacteroidetes_VC2.1_Bac22	f__Bacteroidetes_VC2.1_Bac22	g__Bacteroidetes_VC2.1_Bac22	s__Unclassified
JN481254.1.1494	0	0	0	0	0	0	0	0	11	0	23	0	0	0	0	0	0	d__Bacteria	p__Verrucomicrobiota	c__Kiritimatiellae	o__WCHB1-41	f__WCHB1-41	g__WCHB1-41	s__Unclassified
GQ143799.1.1492	0	0	0	0	0	0	0	0	0	0	0	0	0	0	0	0	0	d__Bacteria	p__Planctomycetota	c__Phycisphaerae	o__Phycisphaerales	f__Phycisphaeraceae	g__Urania-1B-19_marine_sediment_group	s__Unclassified
AJ241008.1.1533	0	0	0	0	0	0	0	0	0	0	0	0	0	0	0	0	0	d__Bacteria	p__Verrucomicrobiota	c__Kiritimatiellae	o__WCHB1-41	f__WCHB1-41	g__WCHB1-41	s__Unclassified
FJ516881.1.1523	0	0	0	0	0	0	0	0	0	0	0	0	0	0	0	0	0	d__Bacteria	p__Planctomycetota	c__OM190	o__OM190	f__OM190	g__OM190	s__Unclassified
EU592444.1.1511	0	0	0	0	0	0	0	0	0	0	0	0	0	0	0	0	28	d__Bacteria	p__Spirochaetota	c__Spirochaetia	o__Spirochaetales	f__Spirochaetaceae	g__Spirochaeta	s__Unclassified
JN514627.1.1449	0	0	0	0	0	0	0	0	0	0	0	0	0	0	0	0	0	d__Bacteria	p__Planctomycetota	c__Phycisphaerae	o__Phycisphaerales	f__AKAU3564_sediment_group	g__AKAU3564_sediment_group	s__Unclassified
KF268832.1.1372	0	0	0	0	0	0	0	0	0	0	0	0	0	0	0	0	0	d__Bacteria	p__Pseudomonadota	c__Gammaproteobacteria	o__Ectothiorhodospirales	f__Ectothiorhodospiraceae	g__Thiogranum	s__Unclassified
JN442279.1.1495	0	0	0	0	0	0	0	0	0	0	0	15	0	0	0	0	0	d__Bacteria	p__Pseudomonadota	c__Gammaproteobacteria	o__Gammaproteobacteria_Incertae_Sedis	f__Unclassified_Family	g__Unclassified	s__Unclassified
JN447688.1.1485	0	0	0	0	0	0	0	0	0	0	0	0	0	0	0	0	0	d__Bacteria	p__Bdellovibrionota	c__Bdellovibrionia	o__Bdellovibrionales	f__Bdellovibrionaceae	g__Bdellovibrio	s__Unclassified
KU362724.1.1641	0	0	0	0	0	0	0	0	0	0	0	0	0	0	0	0	0	d__Eukaryota	p__Chlorophyta	c__Ulvophyceae	o__Ulvophyceae	f__Ulvophyceae	g__Ulvophyceae	s__Ctenocladus_circinnatus
FJ491989.1.1479	0	0	0	0	0	0	0	0	0	0	0	35	0	0	29	16	0	d__Bacteria	p__Desulfobacterota	c__Syntrophobacteria	o__Syntrophobacterales	f__Syntrophobacteraceae	g__Desulfosoma	s__Desulfosoma_caldarium
JN443320.1.1434	0	0	0	0	0	0	0	0	0	0	0	0	0	80	0	0	0	d__Bacteria	p__Bdellovibrionota	c__Oligoflexia	o__Silvanigrellales	f__Silvanigrellaceae	g__Silvanigrellaceae	s__Unclassified
GQ143765.1.1500	0	0	0	0	0	0	0	0	0	0	0	0	0	0	70	10	0	d__Bacteria	p__Chloroflexota	c__Anaerolineae	o__SBR1031	f__SBR1031	g__SBR1031	s__Unclassified
JQ739080.1.1298	0	0	0	0	0	0	0	0	28	0	17	0	0	0	0	0	0	d__Bacteria	p__Bacillota	c__Dethiobacteria	o__Dethiobacterales	f__Dethiobacteraceae	g__Dethiobacter	s__Unclassified
HM128261.1.1396	0	0	0	0	0	0	0	0	0	0	0	0	0	0	0	0	0	d__Bacteria	p__Patescibacteria	c__Saccharimonadia	o__Saccharimonadales	f__Saccharimonadales	g__Saccharimonadales	s__Unclassified
JF344695.1.1458	0	0	0	0	0	0	0	0	0	0	0	0	0	0	0	0	0	d__Bacteria	p__Pseudomonadota	c__Alphaproteobacteria	o__Defluviicoccales	f__Unclassified	g__Unclassified	s__Unclassified
KX097811.1.1518	0	0	0	0	0	0	0	0	0	0	0	0	0	0	0	0	0	d__Bacteria	p__Myxococcota	c__Polyangia	o__Haliangiales	f__Haliangiaceae	g__Haliangium	s__Unclassified
EF632717.1.1401	0	0	0	0	0	0	0	0	0	0	0	0	0	0	0	0	0	d__Bacteria	p__Bacteroidota	c__Rhodothermia	o__Balneolales	f__Balneolaceae	g__Rhodohalobacter	s__Unclassified
GQ994837.1.1471	0	0	0	0	0	0	0	0	0	0	0	0	2	0	0	0	0	d__Bacteria	p__Verrucomicrobiota	c__Lentisphaeria	o__Victivallales	f__GWF2-44-16	g__GWF2-44-16	s__Unclassified
KC867695.1.1445	0	0	0	0	0	0	0	0	0	0	0	10	2	0	14	19	0	d__Bacteria	p__Planctomycetota	c__Planctomycetes	o__Pirellulales	f__Pirellulaceae	g__Thermogutta	s__Thermogutta_hypogea
AB630526.1.1498	0	0	0	0	0	0	0	0	0	0	0	0	0	17	0	0	62	d__Bacteria	p__Nitrospirota	c__Thermodesulfovibrionia	o__Unclassified	f__Unclassified	g__Unclassified	s__Unclassified
AY604053.1.1520	0	0	0	0	0	0	0	0	0	0	0	0	0	26	0	0	53	d__Bacteria	p__Desulfobacterota	c__Desulfobacteria	o__Desulfobacterales	f__Desulfosarcinaceae	g__Desulfatirhabdium	s__Unclassified
JF344171.1.1476	0	0	0	0	0	0	0	0	0	0	0	0	0	67	0	0	12	d__Bacteria	p__Campilobacterota	c__Campylobacteria	o__Campylobacterales	f__Arcobacteraceae	g__Unclassified	s__Unclassified
HM187343.1.1277	0	0	0	0	0	0	0	0	0	0	0	0	0	0	19	60	0	d__Bacteria	p__Chloroflexota	c__Anaerolineae	o__ADurb.Bin180	f__ADurb.Bin180	g__ADurb.Bin180	s__Unclassified
HM992549.1.1295	0	0	0	0	0	0	0	0	0	0	0	0	0	0	20	43	16	d__Bacteria	p__Chloroflexota	c__Anaerolineae	o__MSB-5E12	f__MSB-5E12	g__MSB-5E12	s__Unclassified
FJ973602.1.1322	0	0	0	0	20	16	13	29	0	0	0	0	0	0	0	0	0	d__Bacteria	p__Pseudomonadota	c__Alphaproteobacteria	o__Rhodobacterales	f__Rhodobacteraceae	g__Roseovarius	s__Unclassified
AB015540.1.1524	0	0	0	0	0	0	0	0	16	0	8	0	0	0	0	0	11	d__Bacteria	p__Gemmatimonadota	c__BD2-11_terrestrial_group	o__BD2-11_terrestrial_group	f__BD2-11_terrestrial_group	g__BD2-11_terrestrial_group	s__Unclassified
KM071655.1.1470	0	0	0	0	0	0	0	0	30	0	0	0	0	0	0	0	19	d__Bacteria	p__Spirochaetota	c__Spirochaetia	o__Spirochaetales	f__Spirochaetaceae	g__Spirochaeta_2	s__Unclassified
MFPN01000018.5069.6089	0	0	0	0	0	0	0	0	30	0	0	0	0	25	0	0	0	d__Archaea	p__Nanoarchaeota	c__Nanoarchaeia	o__Woesearchaeales	f__SCGC_AAA011-D5	g__SCGC_AAA011-D5	s__Candidatus_Levybacteria
JN448493.1.1279	0	0	0	0	0	0	0	0	0	63	6	0	0	0	0	0	0	d__Bacteria	p__Pseudomonadota	c__Gammaproteobacteria	o__Legionellales	f__Legionellaceae	g__Legionella	s__Unclassified
JQ818021.1.1467	0	0	0	0	0	0	0	0	0	0	26	0	0	0	0	0	0	d__Bacteria	p__BHI80-139	c__BHI80-139	o__BHI80-139	f__BHI80-139	g__BHI80-139	s__Unclassified
EF636835.1.1538	0	0	0	0	0	0	0	0	0	0	0	17	0	0	0	0	0	d__Bacteria	p__Myxococcota	c__Polyangia	o__Polyangiales	f__Sandaracinaceae	g__Unclassified	s__Unclassified
HM437993.1.1513	0	0	0	0	0	0	0	0	0	0	0	0	0	0	0	0	0	d__Bacteria	p__Gemmatimonadota	c__BD2-11_terrestrial_group	o__BD2-11_terrestrial_group	f__BD2-11_terrestrial_group	g__BD2-11_terrestrial_group	s__Unclassified
JF727724.1.1505	0	0	0	0	0	0	0	0	0	0	0	0	0	0	0	0	0	d__Bacteria	p__Nitrospirota	c__Nitrospiria	o__Nitrospirales	f__Nitrospiraceae	g__Nitrospira	s__Unclassified
KF097544.1.1343	0	0	0	0	0	0	0	0	0	0	0	0	0	0	0	0	0	d__Bacteria	p__Actinomycetota	c__Acidimicrobiia	o__Microtrichales	f__Microtrichaceae	g__IMCC26207	s__Unclassified
AM935286.1.1334	0	0	0	0	0	0	0	0	0	0	0	0	0	0	0	0	0	d__Bacteria	p__Acidobacteriota	c__Acidobacteriae	o__PAUC26f	f__PAUC26f	g__PAUC26f	s__Unclassified
GU179760.1.1407	0	0	0	0	0	0	0	0	0	0	0	17	10	20	9	0	0	d__Bacteria	p__Deferribacterota	c__Deferribacteres	o__Deferribacterales	f__Deferribacteraceae	g__Unclassified	s__Unclassified
DQ404758.1.1537	0	0	0	0	0	0	0	0	0	0	0	22	0	0	14	42	0	d__Bacteria	p__Unclassified	c__Unclassified	o__Unclassified	f__Unclassified	g__Unclassified	s__Unclassified
AY464940.1.1465	0	0	0	0	0	0	0	0	0	0	0	0	26	52	0	0	0	d__Bacteria	p__Bacillota	c__Clostridia	o__Peptostreptococcales-Tissierellales	f__Thermotaleaceae	g__Crassaminicella	s__Caldanaerocella_colombiensis
HM184948.1.1515	0	0	0	0	0	0	0	0	0	0	0	0	29	49	0	0	0	d__Bacteria	p__Pseudomonadota	c__Gammaproteobacteria	o__Halothiobacillales	f__Halothiobacillaceae	g__Thiofaba	s__Unclassified
CU919297.1.1373	0	0	0	0	0	0	0	0	0	0	0	0	0	0	11	67	0	d__Bacteria	p__Planctomycetota	c__Phycisphaerae	o__MSBL9	f__KCLunmb-38-53	g__KCLunmb-38-53	s__Unclassified
JN977382.1.1548	0	0	0	0	0	0	0	0	0	0	0	0	0	0	25	53	0	d__Bacteria	p__Sumerlaeota	c__Sumerlaeia	o__Unclassified	f__Unclassified	g__Unclassified	s__Unclassified
CP026923.1165559.1167085	11	9	0	0	13	14	12	18	0	0	0	0	0	0	0	0	0	d__Bacteria	p__Actinomycetota	c__Actinobacteria	o__Micrococcales	f__Microbacteriaceae	g__Pontimonas	s__Pontimonas_salivibrio
HM127799.1.1455	0	9	0	0	21	10	21	16	0	0	0	0	0	0	0	0	0	d__Bacteria	p__Pseudomonadota	c__Gammaproteobacteria	o__Cellvibrionales	f__Halieaceae	g__Halioglobus	s__Unclassified
KP676760.1.1337	0	0	0	0	0	0	0	0	58	0	0	0	0	0	0	0	0	d__Bacteria	p__Cyanobacteriota	c__Cyanobacteriia	o__Cyanobacteriales	f__Gloeocapsaceae	g__Gleocapsa	s__Unclassified
DQ395499.1.1472	0	0	0	0	0	0	0	0	0	0	21	0	0	0	0	0	10	d__Bacteria	p__Pseudomonadota	c__Alphaproteobacteria	o__Rhizobiales	f__Hyphomicrobiaceae	g__Filomicrobium	s__Unclassified
AB806269.1.1486	0	0	0	0	0	0	0	0	0	0	0	0	0	0	0	0	0	d__Bacteria	p__Acetothermia	c__Acetothermiia	o__Acetothermiia	f__Acetothermiia	g__Acetothermiia	s__Unclassified
KX097696.1.1483	0	0	0	0	0	0	0	0	0	0	0	0	0	10	0	0	18	d__Bacteria	p__Chloroflexota	c__Anaerolineae	o__Caldilineales	f__Caldilineaceae	g__Unclassified	s__Unclassified
FJ484456.1.1373	0	0	0	0	0	0	0	0	0	0	0	0	0	0	0	0	0	d__Bacteria	p__Pseudomonadota	c__Gammaproteobacteria	o__Acidiferrobacterales	f__Acidiferrobacteraceae	g__Sulfurifustis	s__Unclassified
LN562872.1.1340	0	0	0	0	0	0	0	0	0	0	0	0	3	0	0	0	0	d__Bacteria	p__Chloroflexota	c__Anaerolineae	o__SBR1031	f__SBR1031	g__SBR1031	s__Unclassified
GQ921383.1.1499	0	0	0	0	0	0	0	0	0	0	0	0	0	45	0	0	32	d__Bacteria	p__Pseudomonadota	c__Gammaproteobacteria	o__Ectothiorhodospirales	f__Ectothiorhodospiraceae	g__Unclassified	s__Unclassified
JQ771493.1.1441	0	0	0	0	0	0	0	0	0	0	0	0	0	36	0	0	41	d__Archaea	p__Euryarchaeota	c__Thermococci	o__Methanofastidiosales	f__Unclassified	g__Unclassified	s__archaeon_enrichment
HQ691898.1.1369	0	0	0	0	0	0	0	0	0	0	18	0	0	0	0	0	0	d__Bacteria	p__LCP-89	c__LCP-89	o__LCP-89	f__LCP-89	g__LCP-89	s__Unclassified
KJ127981.1.1502	0	0	0	0	0	0	0	0	0	0	6	0	0	0	0	0	0	d__Bacteria	p__Pseudomonadota	c__Gammaproteobacteria	o__Nitrosococcales	f__Nitrosococcaceae	g__wb1-P19	s__Unclassified
EF495157.1.1395	0	0	0	0	0	0	0	0	0	0	0	0	0	0	0	0	18	d__Bacteria	p__Pseudomonadota	c__Gammaproteobacteria	o__Methylococcales	f__Methylomonadaceae	g__Methylomicrobium	s__Methylomicrobium_alcaliphilum
AB372855.1.1462	0	0	0	0	0	0	0	0	0	0	0	0	0	0	0	0	0	d__Bacteria	p__Verrucomicrobiota	c__Verrucomicrobiae	o__Verrucomicrobiales	f__Rubritaleaceae	g__Haloferula	s__Haloferula_helveola
JQ245608.1.1394	0	0	0	0	0	0	0	0	0	0	0	0	0	0	0	0	0	d__Bacteria	p__Pseudomonadota	c__Gammaproteobacteria	o__Ectothiorhodospirales	f__Thioalkalispiraceae	g__Thioalkalispira-Sulfurivermis	s__Unclassified
JQ427023.1.1453	0	0	0	0	0	0	0	0	0	0	0	0	0	0	0	0	0	d__Bacteria	p__Bdellovibrionota	c__Bdellovibrionia	o__Bdellovibrionales	f__Bdellovibrionaceae	g__OM27_clade	s__Unclassified
JQ818015.1.1424	0	0	0	0	0	0	0	0	0	0	0	0	0	0	0	10	0	d__Bacteria	p__Chloroflexota	c__Dehalococcoidia	o__GIF3	f__GIF3	g__GIF3	s__Unclassified
JN506510.1.1432	0	0	0	0	0	0	0	0	0	0	0	0	0	0	0	0	0	d__Bacteria	p__Sumerlaeota	c__Sumerlaeia	o__Sumerlaeales	f__Sumerlaeaceae	g__Sumerlaea	s__Unclassified
GQ199733.1.1365	0	0	0	0	0	0	0	0	0	0	0	76	0	0	0	0	0	d__Bacteria	p__Pseudomonadota	c__Alphaproteobacteria	o__Caulobacterales	f__Caulobacteraceae	g__Brevundimonas	s__Brevundimonas_sp.
MG552000.1.1408	0	0	0	0	0	0	0	0	0	0	0	0	0	12	0	64	0	d__Bacteria	p__Acidobacteriota	c__Aminicenantia	o__Aminicenantales	f__Aminicenantales	g__Aminicenantales	s__Unclassified
U49429.1.1518	0	0	0	0	0	0	0	0	0	0	0	0	0	0	0	76	0	d__Bacteria	p__Desulfobacterota	c__Syntrophobacteria	o__Syntrophobacterales	f__Syntrophobacteraceae	g__Desulforhabdus	s__Unclassified
KC179063.1.1500	0	0	0	0	20	10	22	23	0	0	0	0	0	0	0	0	0	d__Bacteria	p__Pseudomonadota	c__Gammaproteobacteria	o__Burkholderiales	f__Alcaligenaceae	g__Kerstersia	s__Unclassified
FPLP01009330.1.1415	0	0	0	0	0	0	0	9	10	0	0	0	0	11	0	0	0	d__Archaea	p__Iainarchaeota	c__Iainarchaeia	o__Iainarchaeales	f__Iainarchaeales	g__Candidatus_Iainarchaeum	s__Unclassified
JN531211.1.1400	0	0	0	0	0	0	0	0	17	0	0	0	0	0	0	0	0	d__Bacteria	p__Verrucomicrobiota	c__Lentisphaeria	o__Oligosphaerales	f__Lenti-02	g__Lenti-02	s__Unclassified
JN533442.1.1470	0	0	0	0	0	0	0	0	54	0	0	0	0	0	0	0	0	d__Bacteria	p__Desulfobacterota	c__Desulfobacteria	o__Desulfatiglandales	f__Desulfatiglandaceae	g__Desulfatiglans	s__Unclassified
JQ738990.1.1488	0	0	0	0	0	0	0	0	14	0	7	0	0	10	0	0	0	d__Bacteria	p__Bacteroidota	c__Bacteroidia	o__Bacteroidales	f__ML635J-40_aquatic_group	g__ML635J-40_aquatic_group	s__Unclassified
KC990430.1.1461	0	0	0	0	0	0	0	0	57	0	0	0	0	0	0	0	0	d__Bacteria	p__Spirochaetota	c__Spirochaetia	o__Spirochaetales	f__Spirochaetaceae	g__Unclassified	s__Unclassified
FM242259.1.1461	0	0	0	0	0	0	0	0	0	0	0	0	0	0	0	0	0	d__Bacteria	p__Pseudomonadota	c__Gammaproteobacteria	o__Ga0077536	f__Ga0077536	g__Ga0077536	s__Unclassified
KC763865.1.1309	0	0	0	0	0	0	0	0	0	0	0	30	0	24	0	0	10	d__Bacteria	p__Pseudomonadota	c__Gammaproteobacteria	o__Ectothiorhodospirales	f__Thioalkalispiraceae	g__Thioalkalispira-Sulfurivermis	s__Unclassified
AB364877.1.1475	0	0	0	0	0	0	0	0	0	0	0	30	0	0	45	0	0	d__Bacteria	p__Acidobacteriota	c__Thermoanaerobaculia	o__Thermoanaerobaculales	f__Thermoanaerobaculaceae	g__Thermoanaerobaculum	s__Unclassified
JN398079.1.1449	0	0	0	0	0	0	0	0	0	0	0	33	11	31	0	0	0	d__Bacteria	p__Verrucomicrobiota	c__Lentisphaeria	o__Victivallales	f__PRD18C08	g__PRD18C08	s__Unclassified
JN451869.1.1290	0	0	0	0	0	0	0	0	0	0	0	66	0	0	9	0	0	d__Bacteria	p__Hydrogenedentes	c__Hydrogenedentia	o__Hydrogenedentiales	f__Hydrogenedensaceae	g__Hydrogenedensaceae	s__Unclassified
EU020016.1.1517	0	0	0	0	0	0	0	0	0	0	0	0	0	12	0	0	63	d__Bacteria	p__Desulfobacterota	c__Desulfobacteria	o__Desulfatiglandales	f__Desulfatiglandaceae	g__Desulfatiglans	s__Desulfatiglans_anilini
GU208287.1.1467	0	0	0	0	0	0	0	0	0	0	0	0	0	17	12	46	0	d__Bacteria	p__Desulfobacterota	c__Desulfobaccia	o__Desulfobaccales	f__Desulfobaccaceae	g__Desulfobacca	s__Unclassified
HM243837.1.1490	0	0	0	0	0	0	0	0	0	0	0	0	0	0	35	40	0	d__Bacteria	p__Acidobacteriota	c__Aminicenantia	o__Aminicenantales	f__Aminicenantales	g__Aminicenantales	s__Unclassified
[truncated: 4,153 more rows]
